# Supplementary material for: A KDM4A-PAF1-mediated epigenomic network is essential for acute myeloid leukemia cell self-renewal and survival
Source: Cell Death Dis. 2021 Jun 3;12(6):573. doi: 10.1038/s41419-021-03738-0 (PMC8175737; doi:10.1038/s41419-021-03738-0)
Supplement: Supplementary file 2 — Supplemental gene expression excel file [file 41419_2021_3738_MOESM2_ESM.xls]

## Sheet: RNA-seq | KDM4A
Row.names	log2FoldChange	lfcSE	stat	pvalue	padj	external_gene_name	entrezgene	KDM4A.1A	KDM4A.1B	KDM4A.1C	KDM4A.2A	KDM4A.2B	KDM4A.2C	NTC.A	NTC.B	NTC.C
ENSG00000000003	0.886594	0.109919	8.06585	7.27e-16	1.12e-14	TSPAN6	7105	485.034	451.935	502.804	325.333	346.904	367.594	264.268	251.458	251.979
ENSG00000000005	NA	NA	NA	NA	NA	TNMD	64102	0	0	0	0	0	0	0	0	0
ENSG00000000419	0.0925568	0.0671067	1.37925	0.167818	0.297178	DPM1	8813	3982.82	3575.99	3907.66	2566.83	2858.6	2569.92	3680.04	3590.26	3478.91
ENSG00000000457	0.482796	0.0945132	5.10824	3.25e-07	2.09e-06	SCYL3	57147	988.526	1078.28	982.836	820.405	880.675	720.052	751.596	676.541	740.002
ENSG00000000460	-0.134357	0.0764896	-1.75653	0.0789972	0.162687	C1orf112	55732	2136	2133.53	2187.93	2066.1	2004.76	2434.77	2330.93	2380.87	2384.34
ENSG00000000938	-1.22688	0.10748	-11.415	3.52e-30	1.29e-28	FGR	2268	206.114	250.1	198.571	801.545	828.927	797.896	509.723	533.849	517.902
ENSG00000000971	0.0444438	0.305327	0.145561	0.884268	NA	CFH	3075	5.12721	0	3.64351	0.942994	1.91659	2.16232	0.895823	4.98924	1.99193
ENSG00000001036	-0.0434719	0.0609146	-0.713654	0.475441	0.641382	FUCA2	2519	5123.11	4705.83	4914.18	5992.73	6779	6484.79	5016.61	5051.11	5131.21
ENSG00000001084	0.429957	0.0949061	4.53033	5.89e-06	3.14e-05	GCLC	2729	2147.28	1996.41	2391.96	1607.8	1795.85	1919.06	1742.38	1462.85	1621.43
ENSG00000001167	-0.262385	0.0728737	-3.60054	0.000317552	0.0012336	NFYA	4800	4978.52	5050.27	5427	5672.11	5781.41	6651.29	6105.03	5953.16	6517.6
ENSG00000001460	-0.138856	0.110059	-1.26165	0.207074	0.350598	STPG1	90529	296.353	286.299	303.322	346.079	373.736	348.133	321.6	338.271	318.709
ENSG00000001461	0.184471	0.0836125	2.20626	0.0273657	0.0662242	NIPAL3	57185	744.471	816.116	810.68	1013.72	1116.42	1114.68	704.117	668.558	710.123
ENSG00000001497	-0.185687	0.0579501	-3.20426	0.00135408	0.00460921	LAS1L	81887	6908.4	6818.52	7147.65	7159.21	8146.49	7860.03	7892.2	7839.1	8032.46
ENSG00000001561	1.49505	0.16818	8.8896	6.13e-19	1.19e-17	ENPP4	22875	422.482	340.048	454.527	241.406	256.824	341.646	154.977	120.74	129.475
ENSG00000001617	-0.392197	0.1196	-3.27924	0.00104086	0.00363997	SEMA3F	6405	345.574	364.181	280.55	527.134	571.145	484.359	439.849	433.066	434.241
ENSG00000001626	0.0467558	0.246321	0.189816	0.849453	NA	CFTR	1080	1.02544	2.19386	1.82175	0	0	4.32464	0	0.997848	2.9879
ENSG00000001629	-0.215283	0.0919039	-2.34248	0.019156	0.0486925	ANKIB1	54467	878.804	925.809	983.747	1235.32	1281.24	1330.91	1161.88	948.954	1134.4
ENSG00000001630	-0.120431	0.0975478	-1.23459	0.216984	0.363396	CYP51A1	1595	2491.82	2377.05	1857.28	2223.58	2194.5	2338.55	2577.28	2395.83	2345.5
ENSG00000001631	-0.148218	0.0881103	-1.68219	0.0925323	0.185345	KRIT1	889	1353.58	1336.06	1321.68	1064.64	922.84	1100.62	1416.3	1402.97	1633.38
ENSG00000002016	-0.309669	0.153476	-2.01769	0.043623	0.0991226	RAD52	5893	186.63	222.677	198.571	255.551	211.784	207.583	232.914	230.503	297.794
ENSG00000002079	0	0.125953	0	1	NA	MYH16	84176	0	0	0	0	0.958297	0	0	0	0
ENSG00000002330	-0.139474	0.103588	-1.34643	0.178165	0.311274	BAD	572	617.316	585.761	634.881	260.266	275.031	326.51	643.201	724.438	662.317
ENSG00000002549	0.0472279	0.0740584	0.637712	0.523661	0.6827	LAP3	51056	2215.98	2236.64	2402.89	1410.72	1456.61	1242.25	2218.95	2130.41	2284.74
ENSG00000002586	0.180051	0.0693358	2.5968	0.00940972	0.0261213	CD99	4267	4254.56	3815.12	3779.23	3475.88	3830.31	3758.11	3345	3656.12	3446.04
ENSG00000002587	-0.259046	0.348809	-0.742659	0.457688	NA	HS3ST1	9957	2.05088	3.29079	1.82175	3.77198	4.79149	6.48696	5.37494	4.98924	1.99193
ENSG00000002726	-0.146352	0.119581	-1.22387	0.221002	0.368292	AOC1	26	289.175	347.727	292.391	856.238	988.963	1027.1	361.017	355.234	313.729
ENSG00000002745	-0.073792	0.142331	-0.518453	0.604143	NA	WNT16	51384	0	0	0	0	0	2.16232	0.895823	0	0.995965
ENSG00000002746	-0.3286	0.357169	-0.920012	0.357567	0.52641	HECW1	23072	4.10177	19.7447	14.574	12.2589	14.3745	12.9739	16.1248	11.9742	27.887
ENSG00000002822	0.152081	0.0707678	2.14902	0.0316329	0.0751467	MAD1L1	8379	2985.06	2755.49	3048.7	3090.19	3355.96	3340.78	2610.43	2816.93	2476.97
ENSG00000002834	-0.749401	0.0589843	-12.7051	5.54e-37	2.83e-35	LASP1	3927	5385.62	5531.82	5725.77	10709.6	11960.5	12106.8	9379.27	9261.03	9438.76
ENSG00000002919	0.480383	0.0720068	6.67135	2.53e-11	2.63e-10	SNX11	29916	2307.24	2559.14	2536.79	1738.88	1963.55	1923.38	1711.02	1765.19	1813.65
ENSG00000002933	-0.140583	0.161262	-0.871768	0.383335	0.553299	TMEM176A	55365	151.765	142.601	132.077	147.107	176.327	194.609	151.394	165.643	155.371
ENSG00000003056	0.0113924	0.0574406	0.198334	0.842784	0.912516	M6PR	4074	12542.2	12961.3	13563	14117.6	15649	15675.7	13006.5	12640.7	13111.9
ENSG00000003096	0.105217	0.142899	0.736304	0.461546	0.628519	KLHL13	90293	240.979	234.743	241.382	196.143	190.701	250.829	222.164	205.557	237.04
ENSG00000003137	0.49283	0.152949	3.22219	0.00127216	0.00435431	CYP26B1	56603	263.539	270.942	338.846	189.542	166.744	203.258	209.623	224.516	177.282
ENSG00000003147	0.546125	0.0885034	6.17067	6.8e-10	6.1e-09	ICA1	3382	829.583	726.168	752.384	892.072	926.674	853.035	539.285	507.905	523.878
ENSG00000003249	-0.0499047	0.134464	-0.371138	0.710535	0.82547	DBNDD1	79007	374.286	453.032	348.866	371.54	393.86	381.649	352.954	471.982	393.406
ENSG00000003393	0.637929	0.0648743	9.83331	8.09e-23	2.01e-21	ALS2	57679	1948.34	2062.23	1941.08	1491.82	1499.74	1459.57	1307.9	1207.4	1293.76
ENSG00000003400	0.232645	0.0882109	2.63738	0.008355	0.0234652	CASP10	843	661.41	714.102	674.049	866.611	903.674	928.716	587.66	535.845	615.506
ENSG00000003402	0.0982886	0.0656261	1.49771	0.134209	0.249674	CFLAR	8837	4283.27	4647.69	4323.93	7504.34	7368.35	6543.18	4187.08	4070.22	4115.33
ENSG00000003436	-0.185922	0.171311	-1.08529	0.277791	0.438614	TFPI	7035	123.053	122.856	101.107	161.252	138.953	129.739	128.103	137.703	131.467
ENSG00000003509	-0.221361	0.124367	-1.7799	0.0750921	0.156307	NDUFAF7	55471	478.881	398.186	403.518	403.601	349.779	300.562	479.265	514.89	505.95
ENSG00000003756	0.178282	0.0881174	2.02324	0.0430489	0.0979805	RBM5	10181	5019.54	5272.95	4510.66	5233.62	4525.08	4117.06	4179.91	4466.37	4410.13
ENSG00000003987	-0.234196	0.250102	-0.936403	0.349066	0.517272	MTMR7	9108	49.2212	42.7803	46.4547	49.9787	31.6238	40.0029	57.3327	60.8687	48.8023
ENSG00000003989	0.44482	0.121529	3.66021	0.000252013	0.000999039	SLC7A2	6542	424.533	386.12	400.786	134.848	125.537	145.957	321.6	279.398	280.862
ENSG00000004059	0.552571	0.0727218	7.59843	3e-14	4.06e-13	ARF5	381	3312.18	2995.72	3250.01	2583.8	2829.85	2753.71	2141.91	2327.98	2022.81
ENSG00000004139	-0.263777	0.235679	-1.11922	0.263047	0.421469	SARM1	23098	48.1958	81.1729	55.5635	187.656	148.536	148.119	54.6452	88.8085	84.657
ENSG00000004142	0.0196333	0.0696086	0.282052	0.777903	0.870257	POLDIP2	26073	6988.39	6917.24	7748.83	4036.01	4564.37	4612.23	6851.25	7287.29	7224.73
ENSG00000004399	-1.67301	0.0664825	-25.1647	9.76e-140	8.14e-137	PLXND1	23129	1225.4	1282.31	1126.75	10194.7	9912.63	10048.3	3688.1	4130.09	3886.26
ENSG00000004455	-0.647646	0.0470969	-13.7514	5e-43	3.14e-41	AK2	204	17279.7	16724.9	16597.1	27707	28928.1	30129.8	26460.8	26125.7	26836.3
ENSG00000004468	0.277016	0.10312	2.68634	0.00722405	0.0205906	CD38	952	2625.13	2414.34	3345.65	3968.12	4372.71	4526.81	2362.29	2263.12	2269.8
ENSG00000004478	-0.511995	0.0690218	-7.41788	1.19e-13	1.54e-12	FKBP4	2288	4873.93	4755.19	4789.39	2999.66	3569.66	3509.44	6894.25	6656.65	7076.33
ENSG00000004487	-0.189615	0.0531647	-3.56656	0.000361692	0.00138902	KDM1A	23028	7718.5	7391.12	7685.98	6549.09	7215.02	6702.11	8688.59	8487.7	8841.18
ENSG00000004534	-0.117075	0.0899531	-1.30151	0.193085	0.331717	RBM6	10180	3401.39	3777.83	3280.98	4037.9	3773.78	3126.71	3725.73	3744.92	3886.26
ENSG00000004660	-0.836604	0.141041	-5.93165	3e-09	2.49e-08	CAMKK1	84254	143.562	132.729	156.671	224.433	217.534	193.528	277.705	266.426	248.991
ENSG00000004700	0.112839	0.0628707	1.79478	0.0726889	0.152065	RECQL	5965	2804.58	2816.92	3018.65	2402.75	2570.15	2668.3	2734.05	2616.36	2636.32
ENSG00000004766	0.597924	0.107077	5.58404	2.35e-08	1.76e-07	CCDC132	55610	907.516	801.856	996.499	595.029	651.642	695.186	642.305	550.812	578.656
ENSG00000004776	-1.12351	0.357858	-3.13954	0.00169212	NA	HSPB6	126393	1.02544	1.09693	0.910877	4.71497	5.74978	7.56812	9.85405	4.98924	16.9314
ENSG00000004777	0.845147	0.161385	5.23684	1.63e-07	1.09e-06	ARHGAP33	115703	737.293	836.958	678.603	693.1	522.272	478.954	341.309	512.894	360.539
ENSG00000004779	0.215461	0.0691847	3.11429	0.00184386	0.00609565	NDUFAB1	4706	8828.03	7766.27	7982.92	5138.37	5560.04	5970.16	6962.34	7032.83	7144.06
ENSG00000004799	0.740999	0.225848	3.28096	0.00103453	0.00362114	PDK4	5166	103.57	85.5606	154.849	109.387	138.953	116.765	68.9784	66.8558	57.766
ENSG00000004809	0.442184	0.0679468	6.5078	7.63e-11	7.53e-10	SLC22A16	85413	2182.14	2220.19	2343.69	2141.54	2388.08	2261.79	1575.75	1686.36	1692.14
ENSG00000004838	-0.759296	0.302338	-2.51141	0.0120249	0.0324186	ZMYND10	51364	13.3307	18.6478	9.10877	94.2994	66.1225	71.3565	23.2914	35.9225	24.8991
ENSG00000004846	-0.130649	0.359272	-0.363649	0.71612	0.82888	ABCB5	340273	7.17809	10.9693	9.10877	7.54395	6.70808	6.48696	11.6457	10.9763	8.96369
ENSG00000004848	0.820835	0.198387	4.13753	3.51e-05	0.000165156	ARX	170302	159.969	188.672	158.493	99.9573	119.787	131.901	66.2909	102.778	104.576
ENSG00000004864	0.15183	0.0645762	2.35118	0.0187141	0.0477274	SLC25A13	10165	2560.53	2468.09	2582.34	1869.96	2003.8	2034.74	2416.93	2200.26	2226.98
ENSG00000004866	0.139571	0.0685086	2.03728	0.0416225	0.0951066	ST7	102466616	1323.85	1299.86	1346.28	1293.79	1352.16	1311.45	1237.13	1131.56	1232.01
ENSG00000004897	0.101551	0.0784444	1.29456	0.195473	0.334979	CDC27	996	6754.59	6386.33	6670.35	4168.98	4141.76	4896.57	6645.22	5711.68	6091.32
ENSG00000004939	-0.0773796	0.324016	-0.238814	0.81125	NA	SLC4A1	6521	4.10177	1.09693	2.73263	7.54395	1.91659	1.08116	0.895823	4.98924	3.98386
ENSG00000004948	NA	NA	NA	NA	NA	CALCR	799	0	0	0	0	0	0	0	0	0
ENSG00000004961	-0.382918	0.0892931	-4.28833	1.8e-05	8.89e-05	HCCS	3052	1048	923.616	1103.07	1147.62	1286.99	1348.21	1384.05	1297.2	1347.54
ENSG00000004975	-1.4425	0.0959164	-15.0391	4.07e-51	3.22e-49	DVL2	1856	447.093	413.543	347.955	1112.73	1181.58	1088.73	1143.07	1110.61	1086.6
ENSG00000005001	-0.0276019	0.125953	-0.219144	0.826538	NA	PRSS22	64063	0	0	0	0.942994	0	0	0	0	0.995965
ENSG00000005007	-0.382444	0.0590249	-6.47937	9.21e-11	9e-10	UPF1	5976	6202.9	6648.5	6774.19	6718.83	7532.22	7268.64	8450.3	8586.48	8593.19
ENSG00000005020	0.505624	0.0814733	6.206	5.43e-10	4.93e-09	SKAP2	8935	3880.27	3480.56	3945.01	2629.07	3112.55	3135.36	2756.45	2540.52	2631.34
ENSG00000005022	0.0227491	0.0641293	0.354738	0.722786	0.833667	SLC25A5	292	25445.3	24007.4	26016.5	19565.2	21562.7	23049.2	24982.7	24973.2	24325.5
ENSG00000005059	-0.220777	0.339474	-0.650349	0.515467	0.675555	CCDC109B	55013	14.3562	10.9693	14.574	14.1449	15.3328	16.2174	14.3332	12.972	22.9072
ENSG00000005073	0.296286	0.0768052	3.85763	0.000114494	0.000487227	HOXA11	3207	2062.16	1944.86	2106.86	2030.27	2298	2221.78	1530.96	1681.37	1757.88
ENSG00000005075	-0.0564374	0.0691189	-0.816527	0.414199	0.583525	POLR2J	5439	2617.95	2494.42	2399.25	2516.85	2644.9	2907.24	2537.87	2647.29	2628.35
ENSG00000005100	-0.710803	0.0735258	-9.66741	4.15e-22	9.89e-21	DHX33	56919	1921.68	1924.02	2056.76	2032.15	2115.92	2329.9	3384.42	3023.48	3303.62
ENSG00000005102	NA	NA	NA	NA	NA	MEOX1	4222	0	0	0	0	0	0	0	0	0
ENSG00000005108	0.126927	0.0940899	1.349	0.177338	0.310225	THSD7A	221981	4746.77	5487.94	5668.39	5850.33	6615.13	7501.08	5014.82	4514.27	5012.69
ENSG00000005156	-1.18201	0.0666044	-17.7467	1.83e-70	2.72e-68	LIG3	3980	1067.49	1195.65	1100.34	1948.23	2053.63	2045.55	2571.91	2482.65	2626.36
ENSG00000005175	0.00441805	0.0785095	0.0562741	0.955123	0.975945	RPAP3	79657	2594.37	2334.27	2717.15	2122.68	2095.8	2363.41	2680.3	2414.79	2528.76
ENSG00000005187	0.0726164	0.225073	0.322635	0.746972	0.85057	ACSM3	6296	57.4247	84.4637	68.3158	86.7554	65.1642	82.1681	73.4575	64.8601	59.7579
ENSG00000005189	-0.287791	0.0790791	-3.63929	0.000273395	0.00107601	AC004381.6	81691	1263.34	1243.92	1089.41	2209.43	2279.79	2021.77	1447.65	1489.79	1461.08
ENSG00000005194	0.144432	0.0636702	2.26845	0.0233021	0.0577089	CIAPIN1	57019	5762.98	5458.33	5784.98	3807.81	4417.75	4273.82	5146.5	5061.09	5168.06
ENSG00000005206	-0.211366	0.110221	-1.91764	0.0551561	0.121039	SPPL2B	NA	2081.65	2225.67	1816.29	3854.02	3238.09	3042.38	2189.39	2719.14	2205.07
ENSG00000005238	-0.149019	0.134481	-1.1081	0.267818	0.426803	FAM214B	80256	339.421	377.344	325.183	395.114	332.529	323.267	355.642	451.027	352.572
ENSG00000005243	-1.43453	0.31304	-4.58256	4.59e-06	2.5e-05	COPZ2	51226	8.20354	6.58158	9.10877	33.0048	38.3319	40.0029	29.5622	35.9225	31.8709
ENSG00000005249	-0.24411	0.124006	-1.96854	0.0490061	0.109537	PRKAR2B	5577	623.469	518.848	664.029	320.618	373.736	410.841	794.595	660.576	696.18
ENSG00000005302	-0.0628818	0.0850789	-0.7391	0.459846	0.627052	MSL3	10943	865.473	866.575	754.206	777.97	738.847	749.244	855.511	900.059	840.595
ENSG00000005339	-0.176369	0.0773704	-2.27954	0.0226351	0.0562969	CREBBP	1387	4085.36	4867.08	4904.16	3755.94	4205.01	4172.19	5211	5169.85	5300.53
ENSG00000005379	-0.0266759	0.154412	-0.172758	0.862842	0.922952	BZRAP1	9256	1030.57	1252.69	933.649	1580.46	1048.38	951.42	1062.45	1169.48	1046.76
ENSG00000005381	-0.370055	0.0714362	-5.18021	2.22e-07	1.46e-06	MPO	4353	2661.02	2792.79	2300.87	6991.36	6956.28	7067.54	3405.02	3388.69	3247.84
ENSG00000005421	0.031773	0.125953	0.25226	0.80084	NA	PON1	5444	0	0	0.910877	0	0	0	0	0	0
ENSG00000005436	-0.12396	0.103826	-1.19393	0.232507	0.382773	GCFC2	6936	994.679	851.218	935.47	837.378	796.345	921.148	1107.24	881.1	1047.76
ENSG00000005448	-1.00781	0.132849	-7.58616	3.3e-14	4.44e-13	WDR54	84058	157.918	179.897	159.403	358.338	397.693	396.786	318.913	386.167	320.701
ENSG00000005469	0.956901	0.164533	5.81588	6.03e-09	4.87e-08	CROT	54677	267.64	258.876	349.777	183.884	189.743	212.988	165.727	123.733	145.411
ENSG00000005471	0.709177	0.208085	3.40811	0.000654137	0.00237554	ABCB4	5244	135.358	162.346	122.968	66.0096	68.0391	88.6551	68.0826	99.7848	77.6853
ENSG00000005483	-0.0855306	0.0848469	-1.00806	0.313427	0.478324	KMT2E	55904	2270.33	2802.66	2788.19	3194.86	3391.41	3487.82	2878.28	2635.32	2834.52
ENSG00000005486	-0.0772182	0.0830113	-0.930213	0.352261	0.520798	RHBDD2	57414	966.992	1001.5	977.371	1418.26	1640.61	1706.07	1039.15	1034.77	1035.8
ENSG00000005513	0.443455	0.341953	1.29683	0.19469	NA	SOX8	30812	3.07633	8.77544	5.46526	3.77198	0.958297	4.32464	0.895823	2.99354	2.9879
ENSG00000005700	0.177252	0.09333	1.8992	0.057538	0.125533	IBTK	25998	3684.41	3603.42	4364.92	2724.31	2756.06	3146.17	3713.19	3105.3	3466.95
ENSG00000005801	0.106523	0.0659244	1.61584	0.106129	0.207274	ZNF195	7748	2242.64	2096.23	2188.84	1749.25	1910.85	1707.15	2011.12	1974.74	2074.6
ENSG00000005810	-0.385185	0.0909941	-4.23307	2.31e-05	0.000111994	MYCBP2	23077	10585.6	12038.8	13339.8	10606.8	11609.8	11523	17012.6	13925	16236.2
ENSG00000005812	0.41015	0.0938915	4.36834	1.25e-05	6.32e-05	FBXL3	26224	3978.71	3557.35	4025.16	3178.83	3297.5	4059.75	3093.28	2770.03	2794.68
ENSG00000005844	-1.64302	0.112972	-14.5437	6.41e-48	4.74e-46	ITGAL	3683	244.055	324.691	308.787	519.59	549.104	499.496	891.344	920.016	1009.91
ENSG00000005882	0.129017	0.102174	1.26271	0.206692	0.350075	PDK2	5164	600.909	597.827	523.754	770.426	872.051	914.661	503.453	551.81	515.91
ENSG00000005884	-0.350679	0.30675	-1.14321	0.252952	0.408986	ITGA3	3675	31.7887	38.3926	12.7523	46.2067	36.4153	37.8406	41.2079	31.9311	39.8386
ENSG00000005889	-0.188856	0.0817119	-2.31124	0.0208196	0.0523111	ZFX	7543	1167.98	1198.95	1256.1	1166.48	1199.79	1147.11	1513.05	1256.29	1366.46
ENSG00000005893	0.271829	0.0997463	2.72521	0.00642612	0.018618	LAMP2	3920	19750	18565.5	22077.8	17917.8	19138.2	23678.5	18110	15598.4	16130.7
ENSG00000005955	0.256891	0.0536392	4.78925	1.67e-06	9.72e-06	GGNBP2	79893	5056.45	4808.94	4762.06	4102.02	4349.71	4038.13	4082.27	4009.35	4137.24
ENSG00000005961	-0.813879	0.34402	-2.36579	0.0179918	0.0461617	ITGA2B	3674	7.17809	4.38772	10.0196	25.4608	20.1242	31.3536	22.3956	13.9699	17.9274
ENSG00000005981	0.333416	0.362734	0.919174	0.358005	NA	ASB4	51666	9.22898	7.67851	10.0196	2.82898	4.79149	6.48696	1.79165	8.98063	5.97579
ENSG00000006007	-0.0488562	0.0778189	-0.627819	0.530123	0.688021	GDE1	51573	3146.06	3037.4	3330.17	2153.8	2499.24	2595.86	3439.06	3148.21	3258.8
ENSG00000006015	-0.999839	0.108234	-9.23775	2.52e-20	5.34e-19	C19orf60	55049	579.375	504.588	468.191	1120.28	1283.16	1283.34	938.823	1151.52	1064.69
ENSG00000006016	-0.309131	0.241453	-1.2803	0.200441	0.341782	CRLF1	9244	90.2389	105.305	56.4744	71.6675	61.331	46.4899	124.519	106.77	88.6409
ENSG00000006025	-0.0202776	0.176173	-0.1151	0.908366	0.949731	OSBPL7	114881	228.674	283.008	274.174	423.404	305.697	270.29	222.164	312.327	263.931
ENSG00000006042	-0.164162	0.327789	-0.500815	0.616501	NA	TMEM98	26022	1.02544	5.48465	2.73263	1.88599	0.958297	5.4058	4.47912	7.98279	0.995965
ENSG00000006047	-0.250775	0.357161	-0.702134	0.482596	0.647727	YBX2	51087	11.2799	7.67851	4.55438	38.6627	25.874	15.1362	14.3332	8.98063	8.96369
ENSG00000006059	-0.112954	0.142631	-0.791932	0.4284	NA	KRT33A	3883	0	0	0	0	0.958297	0	0	0.997848	1.99193
ENSG00000006062	0.0228139	0.208354	0.109496	0.912809	0.9523	MAP3K14	NA	63.5774	76.7851	87.4442	80.1545	89.1217	86.4928	81.5199	75.8365	66.7297
ENSG00000006071	0.031773	0.125953	0.25226	0.80084	NA	ABCC8	6833	0	1.09693	0	0	0	0	0	0	0
ENSG00000006074	0.0156422	0.228387	0.0684899	0.945396	NA	CCL18	6362	2.05088	1.09693	0	1.88599	0.958297	0	1.79165	0	0.995965
ENSG00000006075	2.05372	0.209649	9.796	1.17e-22	2.88e-21	CCL3	6348	270.717	304.947	188.551	56.5796	57.4978	47.571	50.1661	56.8774	53.7821
ENSG00000006114	0.351783	0.0751152	4.68325	2.82e-06	1.59e-05	SYNRG	11276	1928.86	2173.02	2130.54	1702.1	1891.68	1836.89	1594.57	1560.63	1716.05
ENSG00000006116	0.005227	0.178016	0.0293626	0.976575	NA	CACNG3	10368	1.02544	1.09693	0	0	0	2.16232	0	1.9957	0
ENSG00000006118	-0.362981	0.337785	-1.07459	0.282557	0.444628	TMEM132A	54972	8.20354	24.1325	19.1284	13.2019	18.2077	14.0551	27.7705	17.9613	27.887
ENSG00000006125	-0.115333	0.0669191	-1.72347	0.0848037	0.172789	AP2B1	163	9031.07	9519.16	9788.28	8429.42	9518.77	9787.74	10300.2	9803.86	10615
ENSG00000006128	0.0614605	0.125953	0.487963	0.625576	NA	TAC1	6863	0	2.19386	0	0	0	0	0	0	0
ENSG00000006194	-0.0794383	0.0650946	-1.22035	0.222331	0.369928	ZNF263	283876	2971.73	3090.05	3136.15	2843.13	3146.09	2841.29	3069.09	3299.88	3356.4
ENSG00000006210	-0.494728	0.347971	-1.42175	0.155098	NA	CX3CL1	6376	1.02544	3.29079	3.64351	0.942994	1.91659	5.4058	6.27076	6.98494	6.97176
ENSG00000006282	-0.846486	0.11492	-7.36589	1.76e-13	2.23e-12	SPATA20	64847	248.157	299.462	252.313	1042.01	942.006	963.313	462.245	545.823	453.164
ENSG00000006283	-0.0419941	0.313449	-0.133974	0.893423	NA	CACNA1G	8913	3.07633	0	3.64351	2.82898	8.62468	1.08116	0.895823	3.99139	2.9879
ENSG00000006327	-0.160717	0.144585	-1.11158	0.266318	0.425217	TNFRSF12A	51330	270.717	232.549	255.956	257.437	286.531	343.809	261.58	322.305	269.907
ENSG00000006377	-0.014323	0.363721	-0.039379	0.968588	0.983257	DLX6	1750	4.10177	7.67851	14.574	16.0309	5.74978	15.1362	6.27076	16.9634	3.98386
ENSG00000006432	0.0313421	0.14496	0.216213	0.828822	0.904294	MAP3K9	4293	186.63	223.774	195.838	184.827	219.45	180.554	195.289	205.557	191.225
ENSG00000006451	0.0118443	0.0931041	0.127216	0.898769	0.944222	RALA	5898	2618.98	2352.92	2810.97	1411.66	1464.28	1663.9	2835.28	2369.89	2513.82
ENSG00000006453	-0.351546	0.252665	-1.39135	0.164119	0.291975	BAIAP2L1	55971	44.094	32.9079	37.3459	55.6366	55.5813	70.2754	57.3327	53.8838	40.8346
ENSG00000006459	1.14076	0.150999	7.55475	4.2e-14	5.59e-13	KDM7A	80853	321.989	377.344	362.529	131.076	183.035	139.47	148.707	161.651	154.375
ENSG00000006468	-0.056601	0.17257	-0.327989	0.74292	0.848122	ETV1	2115	135.358	125.05	137.542	92.4134	126.495	109.197	148.707	137.703	128.48
ENSG00000006530	0.42595	0.0645955	6.59412	4.28e-11	4.35e-10	AGK	55750	2033.45	2057.84	2136.92	1291.9	1417.32	1394.7	1584.71	1521.72	1518.85
ENSG00000006534	-0.830556	0.105195	-7.89538	2.89e-15	4.29e-14	ALDH3B1	221	429.66	432.191	347.044	1300.39	1410.61	1289.82	676.346	788.3	711.119
ENSG00000006555	-0.282141	0.360463	-0.78272	0.433792	NA	TTC22	55001	3.07633	4.38772	4.55438	9.42994	5.74978	4.32464	4.47912	3.99139	10.9556
ENSG00000006576	-0.410922	0.0887426	-4.6305	3.65e-06	2.01e-05	PHTF2	57157	919.821	855.606	875.352	1259.84	1232.37	1476.86	1232.65	1115.59	1191.17
ENSG00000006606	0.031773	0.125953	0.25226	0.80084	NA	CCL26	10344	0	0	0.910877	0	0	1.08116	0	0	0
ENSG00000006607	-0.311559	0.0916579	-3.39915	0.000675948	0.00244779	FARP2	9855	2488.75	2767.56	2910.25	2501.76	2844.23	3112.66	3622.71	3126.26	3422.14
ENSG00000006611	0.412379	0.258272	1.59668	0.110336	NA	USH1C	10083	5.12721	6.58158	0.910877	1.88599	0	0	0	0	1.99193
ENSG00000006625	-0.131311	0.0611918	-2.14589	0.0318814	0.0756526	GGCT	79017	4180.73	3713.11	4090.75	3096.79	3088.59	2936.43	4507.78	4320.68	4308.55
ENSG00000006634	0.068227	0.0899483	0.758513	0.448144	0.61724	DBF4	10926	3156.31	2725.87	3168.94	2161.34	2002.84	2448.83	3099.55	2729.12	2798.66
ENSG00000006638	-0.120506	0.153731	-0.783877	0.433113	0.602589	TBXA2R	6915	283.022	259.973	215.878	243.292	271.198	343.809	264.268	294.365	268.911
ENSG00000006652	0.191854	0.0685351	2.79936	0.00512046	0.0152311	IFRD1	3475	2435.42	2290.39	2268.08	1763.4	1718.23	1930.95	2047.85	1954.78	2112.44
ENSG00000006659	-0.159864	0.239228	-0.668247	0.503976	NA	LGALS14	56891	0	1.09693	0	1.88599	0	3.24348	0.895823	1.9957	0.995965
ENSG00000006695	0.389261	0.0793629	4.90483	9.35e-07	5.62e-06	COX10	1352	1282.83	1298.77	1402.75	757.224	819.344	872.496	1037.36	978.889	1016.88
ENSG00000006704	0.171366	0.0807623	2.12186	0.0338496	0.0796608	GTF2IRD1	9569	1136.19	1225.27	1235.15	965.626	1088.63	927.635	1066.93	1054.73	1067.67
ENSG00000006712	-0.539473	0.0581528	-9.27683	1.75e-20	3.76e-19	PAF1	54623	1956.54	1907.56	1976.6	1745.48	1858.14	1744.99	2788.7	2799.96	2923.16
ENSG00000006715	0.308594	0.0559023	5.52023	3.39e-08	2.49e-07	VPS41	27072	3971.54	3952.24	4083.46	3297.65	3426.87	3386.19	3364.71	3053.42	3263.78
ENSG00000006740	0.259214	0.0972038	2.66671	0.00765986	0.0217069	ARHGAP44	9912	608.087	563.822	585.694	545.05	622.893	580.583	455.078	495.931	513.918
ENSG00000006744	-0.911209	0.0531498	-17.1442	6.95e-66	9e-64	ELAC2	60528	1798.63	1896.59	1838.15	2960.06	3060.8	3022.92	3496.4	3420.62	3522.73
ENSG00000006747	-0.198353	0.143722	-1.38011	0.167552	0.296815	SCIN	85477	150.74	185.381	182.175	216.889	229.991	208.664	202.456	208.55	187.241
ENSG00000006756	0.762653	0.073507	10.3752	3.21e-25	9.18e-24	ARSD	414	1745.3	1915.24	1960.21	1689.84	1838.97	1853.11	1068.72	1103.62	1123.45
ENSG00000006757	0.458219	0.116453	3.93481	8.33e-05	0.000364513	PNPLA4	8228	401.973	428.9	403.518	336.649	386.194	423.815	287.559	304.344	298.79
ENSG00000006788	NA	NA	NA	NA	NA	MYH13	8735	0	0	0	0	0	0	0	0	0
ENSG00000006831	0.379194	0.0614515	6.17063	6.8e-10	6.1e-09	ADIPOR2	79602	9803.23	9994.13	11078.1	7358.18	8038.2	7690.29	8084.8	7802.18	7809.36
ENSG00000006837	0.295617	0.186059	1.58884	0.112097	0.216307	CDKL3	51265	99.4679	93.2391	101.107	112.216	108.288	117.846	86.8948	75.8365	72.7055
ENSG00000007001	0.0860655	0.194413	0.442694	0.657987	NA	UPP2	151531	4.10177	0	0	1.88599	0	1.08116	1.79165	0	0
ENSG00000007038	NA	NA	NA	NA	NA	PRSS21	10942	0	0	0	0	0	0	0	0	0
ENSG00000007047	0.174428	0.0849675	2.05288	0.0400842	0.0920193	MARK4	57787	1426.39	1393.1	1559.42	1161.77	1324.37	1369.83	1274.76	1367.05	1234
ENSG00000007062	0.0780946	0.141365	0.552432	0.580652	NA	PROM1	8842	0	1.09693	0.910877	1.88599	0	0	0	0	0
ENSG00000007080	0.155366	0.0768944	2.02052	0.0433298	0.0985497	CCDC124	115098	3128.62	2723.68	3078.76	1491.82	1682.77	1696.34	2559.37	2778.01	2675.16
ENSG00000007129	0.0475886	0.215982	0.220335	0.82561	0.902027	CEACAM21	90273	72.8064	77.8821	82.8898	103.729	128.412	135.145	55.541	87.8107	82.6651
ENSG00000007168	0.101262	0.0822827	1.23066	0.218449	0.365181	PAFAH1B1	5048	5032.87	4593.95	5322.25	3622.98	4060.31	4167.87	4939.57	4215.91	4768.68
ENSG00000007171	-0.0818066	0.247207	-0.330923	0.740703	NA	NOS2	4843	1.02544	2.19386	0.910877	0	0	1.08116	2.68747	0	2.9879
ENSG00000007174	-0.0918969	0.341693	-0.268946	0.787971	NA	DNAH9	1770	5.12721	4.38772	3.64351	2.82898	1.91659	4.32464	0.895823	11.9742	2.9879
ENSG00000007202	-0.776699	0.06284	-12.3599	4.3e-35	1.96e-33	KIAA0100	9703	8159.44	9230.67	8431.99	6394.44	6395.68	6432.9	15136.7	13834.2	15441.4
ENSG00000007216	NA	NA	NA	NA	NA	SLC13A2	9058	0	0	0	0	0	0	0	0	0
ENSG00000007237	0.263337	0.0894215	2.9449	0.00323059	0.0101182	GAS7	8522	1414.08	1659.66	1794.43	1658.73	1832.26	1781.75	1307.9	1370.05	1368.46
ENSG00000007255	-0.910212	0.12963	-7.02161	2.19e-12	2.5e-11	TRAPPC6A	79090	185.605	145.892	153.938	566.739	620.018	588.151	301.892	342.262	290.822
ENSG00000007264	-0.499313	0.0717372	-6.96031	3.4e-12	3.83e-11	MATK	4145	1444.85	1445.75	1350.83	1132.54	1210.33	1177.38	2010.23	2124.42	1878.39
ENSG00000007306	NA	NA	NA	NA	NA	CEACAM7	1087	0	0	0	0	0	0	0	0	0
ENSG00000007312	0.418447	0.155446	2.69191	0.00710431	0.0202764	CD79B	974	214.317	208.417	265.065	120.703	138.953	124.333	154.977	181.608	172.302
ENSG00000007314	-0.459056	0.361336	-1.27044	0.203928	0.34622	SCN4A	6329	4.10177	7.67851	3.64351	16.0309	22.9991	12.9739	8.95823	12.972	6.97176
ENSG00000007341	0.0303967	0.0819517	0.37091	0.710705	0.825502	ST7L	54879	672.69	635.123	660.386	710.074	693.807	702.754	630.659	628.644	668.293
ENSG00000007350	-0.730798	0.0890057	-8.21069	2.2e-16	3.56e-15	TKTL1	8277	13609.7	13388	10574.4	19081.5	20118.5	21850.2	21752.4	20745.3	20337.6
ENSG00000007372	-0.169129	0.21766	-0.777031	0.43714	0.60653	PAX6	5080	72.8064	73.4943	54.6526	59.4086	68.0391	73.5188	83.3115	69.8494	74.6974
ENSG00000007376	-0.0942097	0.0780842	-1.20651	0.22762	0.376538	RPUSD1	113000	3485.48	3287.5	3464.97	2260.36	2539.49	2782.9	3538.5	3856.68	3543.64
ENSG00000007384	-0.133337	0.182753	-0.729601	0.465634	0.632604	RHBDF1	64285	175.351	214.998	152.116	355.509	297.072	249.748	174.686	243.475	180.27
ENSG00000007392	-0.159909	0.0840955	-1.90152	0.0572346	0.124999	LUC7L	55692	1134.14	1091.45	1146.79	1110.85	971.714	918.986	1213.84	1315.16	1245.95
ENSG00000007402	0.23921	0.364108	0.656976	0.511197	0.671749	CACNA2D2	9254	9.22898	8.77544	9.10877	3.77198	6.70808	17.2986	5.37494	7.98279	5.97579
ENSG00000007516	0.158262	0.301101	0.525611	0.599158	0.7451	BAIAP3	8938	25.636	29.6171	17.3067	51.8647	37.3736	47.571	20.6039	23.9484	17.9274
ENSG00000007520	-0.126487	0.0921841	-1.37212	0.170027	0.300284	TSR3	115939	1503.3	1274.63	1467.42	1182.51	1380.91	1411.99	1454.82	1621.5	1567.65
ENSG00000007541	-1.15677	0.0766661	-15.0884	1.93e-51	1.56e-49	PIGQ	9091	857.269	887.417	817.967	1935.02	1956.84	2113.67	1831.96	2064.55	1868.43
ENSG00000007545	-0.381661	0.0602272	-6.33701	2.34e-10	2.2e-09	CRAMP1L	57585	2893.8	3138.32	2793.66	3773.86	3920.39	3704.05	3770.52	3824.75	3920.12
ENSG00000007866	-1.05565	0.0816739	-12.9252	3.24e-38	1.73e-36	TEAD3	7005	577.324	576.985	494.606	1834.12	1833.22	1726.61	1143.07	1179.46	1134.4
ENSG00000007908	0.00208556	0.125953	0.0165582	0.986789	NA	SELE	6401	0	1.09693	0	0	0	0	0	0	0.995965
ENSG00000007923	-0.187857	0.0494293	-3.80052	0.000144394	0.000602038	DNAJC11	55735	5374.34	5325.6	5064.47	3607.89	3731.61	3533.23	6020.83	6022.01	5921.01
ENSG00000007933	0.224736	0.271613	0.827413	0.408003	NA	FMO3	2328	0	5.48465	4.55438	0	0	1.08116	1.79165	0.997848	1.99193
ENSG00000007944	0.216999	0.130283	1.6656	0.0957926	0.190561	MYLIP	29116	925.974	1024.53	681.336	1087.27	1031.13	981.693	818.782	756.369	674.268
ENSG00000007952	0.575945	0.338538	1.70127	0.0888916	0.179478	NOX1	27035	29.7378	20.8417	30.9698	6.60096	2.87489	8.64928	17.0206	17.9613	11.9516
ENSG00000007968	-0.266125	0.0919564	-2.89403	0.0038033	0.0116829	E2F2	1870	931.101	990.528	1095.78	485.642	547.188	590.313	1213.84	1247.31	1180.22
ENSG00000008018	0.461167	0.0554157	8.32196	8.65e-17	1.46e-15	PSMB1	5689	15531.3	14644	16251	10398.4	11317.5	10752.1	11271.2	11322.6	11070.2
ENSG00000008056	-0.39867	0.355578	-1.12119	0.262208	NA	SYN1	6853	2.05088	4.38772	1.82175	4.71497	5.74978	4.32464	8.06241	4.98924	3.98386
ENSG00000008083	0.677982	0.05459	12.4195	2.05e-35	9.46e-34	JARID2	3720	7132.97	7790.4	7642.26	4626.33	4905.52	4736.56	4775.63	4724.81	4565.5
ENSG00000008086	-0.203704	0.297891	-0.68382	0.494089	0.657562	CDKL5	6792	24.6106	26.3263	40.9895	18.8599	16.2911	12.9739	42.1037	34.9247	32.8668
ENSG00000008118	NA	NA	NA	NA	NA	CAMK1G	57172	0	0	0	0	0	0	0	0	0
ENSG00000008128	0.175951	0.105412	1.66918	0.0950827	0.189398	CDK11A	728642	1765.81	1632.23	1743.42	1592.72	1475.78	1128.73	1494.23	1515.73	1529.8
ENSG00000008130	-0.686239	0.0577638	-11.8801	1.5e-32	6.13e-31	NADK	65220	2067.29	2076.49	1974.78	3543.77	3466.16	3319.16	3326.19	3375.72	3170.16
ENSG00000008196	NA	NA	NA	NA	NA	TFAP2B	7021	0	0	0	0	0	0	0	0	0
ENSG00000008197	NA	NA	NA	NA	NA	TFAP2D	83741	0	0	0	0	0	0	0	0	0
ENSG00000008226	-0.716304	0.363986	-1.96794	0.0490744	0.109613	DLEC1	9940	0	5.48465	1.82175	55.6366	32.5821	24.8667	8.95823	2.99354	18.9233
ENSG00000008256	-0.922885	0.0689667	-13.3816	7.75e-41	4.61e-39	CYTH3	9265	1366.91	1365.68	1236.97	2248.1	2486.78	2346.12	2596.1	2493.62	2474.97
ENSG00000008277	-0.020952	0.214621	-0.097623	0.922232	0.957596	ADAM22	53616	71.7809	107.499	95.6421	72.6105	80.497	99.4667	85.999	84.8171	108.56
ENSG00000008282	0.632441	0.103087	6.13504	8.51e-10	7.55e-09	SYPL1	6856	5806.05	5083.18	6102.87	4017.15	4179.14	5160.37	4017.77	3351.77	3491.85
ENSG00000008283	-0.149524	0.115704	-1.29229	0.196255	0.336049	CYB561	1534	407.1	376.247	337.935	446.036	446.567	483.278	371.767	443.045	432.249
ENSG00000008294	-0.0854089	0.0541008	-1.5787	0.114405	0.21986	SPAG9	9043	4549.89	4653.18	4721.98	4560.32	4799.15	4886.84	5082.9	4714.83	4980.82
ENSG00000008300	-0.832562	0.116124	-7.16962	7.52e-13	9.01e-12	CELSR3	1951	432.737	524.333	419.003	798.716	709.14	724.377	816.095	930.992	739.006
ENSG00000008311	0.263	0.337602	0.779024	0.435966	NA	AASS	10157	4.10177	3.29079	4.55438	2.82898	3.83319	1.08116	1.79165	1.9957	2.9879
ENSG00000008323	0.2095	0.363337	0.576601	0.564209	NA	PLEKHG6	55200	4.10177	7.67851	10.9305	7.54395	8.62468	7.56812	1.79165	6.98494	7.96772
ENSG00000008324	-0.0319563	0.0945931	-0.33783	0.735492	0.843056	SS18L2	51188	1050.05	853.412	922.718	698.758	619.06	704.916	971.968	983.878	935.211
ENSG00000008382	-0.2247	0.121085	-1.85571	0.0634945	0.136387	MPND	84954	298.404	272.039	352.509	418.689	407.276	434.626	379.829	365.212	340.62
ENSG00000008394	0.366726	0.0892906	4.10711	4.01e-05	0.000186243	MGST1	4257	4153.04	3536.5	4304.8	2556.46	2517.45	3008.87	3225.86	3055.41	2985.9
ENSG00000008405	0.279201	0.0911827	3.062	0.00219864	0.00716596	CRY1	1407	887.007	902.774	992.856	646.894	719.681	750.325	809.824	749.384	727.055
ENSG00000008438	0.347713	0.281491	1.23526	0.216735	NA	PGLYRP1	8993	2.05088	4.38772	0.910877	1.88599	4.79149	1.08116	0	0	0.995965
ENSG00000008441	0.0792971	0.0715119	1.10887	0.267488	0.42645	NFIX	4784	2081.65	2128.05	2331.84	1459.75	1585.98	1663.9	2077.41	2040.6	2072.6
ENSG00000008513	0.393959	0.0896204	4.39586	1.1e-05	5.63e-05	ST3GAL1	6482	1669.42	1942.66	1781.67	1175.91	1313.83	1142.79	1427.94	1423.93	1234
ENSG00000008516	-0.430008	0.131489	-3.2703	0.00107435	0.00374479	MMP25	64386	204.063	267.651	222.254	341.364	320.071	311.374	292.038	325.299	326.677
ENSG00000008517	-0.00271778	0.343816	-0.00790475	0.993693	0.996617	IL32	9235	12.3053	14.2601	9.10877	20.7459	15.3328	24.8667	10.7499	11.9742	12.9475
ENSG00000008710	0.042629	0.102177	0.417209	0.676526	0.802082	PKD1	101930075	3782.86	4708.03	3514.16	3370.26	3108.72	2959.13	3808.14	4233.87	3603.4
ENSG00000008735	-0.382404	0.32175	-1.18851	0.234632	0.385576	MAPK8IP2	23542	17.4325	14.2601	14.574	23.5748	23.9574	17.2986	17.9165	21.9527	26.8911
ENSG00000008838	-0.791802	0.0703484	-11.2554	2.18e-29	7.65e-28	MED24	102466757	3369.6	3753.7	3186.25	4764.95	4932.36	5089.02	6045.91	6223.58	5665.05
ENSG00000008853	-0.399284	0.0939652	-4.24928	2.14e-05	0.00010467	RHOBTB2	23221	1383.32	1378.84	1725.2	1348.48	1423.07	1547.14	1936.77	1964.76	2049.7
ENSG00000008869	0.221253	0.07867	2.81242	0.00491704	0.0146921	HEATR5B	54497	1189.51	1316.32	1375.42	973.17	965.964	1007.64	1147.55	1054.73	1121.46
ENSG00000008952	0.534699	0.0888733	6.01642	1.78e-09	1.52e-08	SEC62	7095	7370.88	6527.83	7863.6	4866.79	5474.75	5529.05	5510.21	4536.22	4891.18
ENSG00000008988	0.00380535	0.0493571	0.0770983	0.938545	0.96689	RPS20	26795	35402.4	33105.4	34006.7	30097.5	32516	30799	33517.2	33865	34862.8
ENSG00000009307	0.168774	0.0614764	2.74535	0.00604462	0.0176112	CSDE1	7812	69212.2	68353	72802.7	56454.2	63028.2	63141.9	64553	58803.2	63629.2
ENSG00000009335	0.542577	0.0704076	7.70623	1.3e-14	1.81e-13	UBE3C	9690	6728.95	6850.33	7675.96	4119.94	4495.37	4556.01	4976.3	4575.13	4990.78
ENSG00000009413	-0.462522	0.0667372	-6.9305	4.19e-12	4.71e-11	REV3L	5980	1918.6	1977.77	1964.76	2465.93	2339.2	2275.84	2824.53	2504.6	2767.79
ENSG00000009694	0.049637	0.269379	0.184265	0.853806	NA	TENM1	10178	0	2.19386	2.73263	2.82898	8.62468	0	2.68747	0	0.995965
ENSG00000009709	NA	NA	NA	NA	NA	PAX7	5081	0	0	0	0	0	0	0	0	0
ENSG00000009724	0.16259	0.28132	0.577952	0.563296	0.716729	MASP2	10747	51.2721	55.9435	56.4744	70.7245	33.5404	33.5159	42.1037	58.8731	41.8305
ENSG00000009765	-0.0694757	0.358568	-0.193759	0.846365	0.914585	IYD	389434	12.3053	7.67851	10.9305	10.3729	9.58297	6.48696	11.6457	14.9677	6.97176
ENSG00000009780	0.194125	0.151745	1.27929	0.200796	0.342185	FAM76A	199870	265.589	224.871	190.373	208.402	227.116	237.855	190.81	212.542	187.241
ENSG00000009790	-0.305647	0.0914542	-3.34208	0.000831544	0.00296091	TRAF3IP3	80342	829.583	821.601	691.355	970.341	917.091	863.846	951.364	993.857	957.123
ENSG00000009830	0.324153	0.0802313	4.04023	5.34e-05	0.00024305	POMT2	29954	945.457	940.069	1024.74	578.055	548.146	561.122	743.533	785.307	791.792
ENSG00000009844	0.142115	0.0839131	1.6936	0.0903415	0.181812	VTA1	51534	4733.44	4238.54	4804.87	3321.22	3417.29	4047.86	4368.93	3946.49	4153.17
ENSG00000009950	-1.11188	0.166293	-6.68627	2.29e-11	2.39e-10	MLXIPL	51085	142.536	180.994	167.601	667.64	498.315	446.519	325.184	428.077	360.539
ENSG00000009954	-0.26863	0.0793071	-3.38721	0.000706071	0.00254869	BAZ1B	9031	7671.33	7847.44	9126.98	7708.97	8595.93	7825.43	10159.5	9196.17	10404.8
ENSG00000010017	0.103914	0.0581209	1.78789	0.0737942	0.153974	RANBP9	10048	5673.77	5532.92	5534.49	5044.07	5152.77	5697.71	5282.67	5093.02	5193.96
ENSG00000010030	-0.126872	0.336661	-0.376855	0.706282	NA	ETV7	51513	0	1.09693	6.37614	5.65796	5.74978	5.4058	2.68747	3.99139	3.98386
ENSG00000010072	0.0728767	0.0777791	0.93697	0.348774	0.517039	SPRTN	83932	1864.25	1730.96	1975.69	1446.55	1557.23	1684.45	1823	1729.27	1742.94
ENSG00000010165	-0.133357	0.0767871	-1.73671	0.0824387	0.168615	METTL13	51603	3358.32	3324.8	3732.77	3310.85	3685.61	3990.56	3777.69	3751.91	3910.16
ENSG00000010219	0.426496	0.0964059	4.42396	9.69e-06	4.99e-05	DYRK4	8798	574.247	541.884	550.17	513.932	583.603	555.716	404.016	401.135	428.265
ENSG00000010244	0.202835	0.0577294	3.51355	0.000442169	0.00166245	ZNF207	7756	18263.1	17352.3	18515.4	13533.8	13452.6	15061.6	15803.2	15267.1	15920.5
ENSG00000010256	-0.803699	0.0616329	-13.0401	7.24e-39	4e-37	UQCRC1	7384	6993.51	6854.72	6715.89	10105.1	11174.7	11776	11904.6	12311.5	11825.1
ENSG00000010270	0.251977	0.0710676	3.5456	0.000391724	0.00149299	STARD3NL	83930	3864.89	3387.32	3916.77	2744.11	2873.93	3064.01	3078.05	3104.31	3184.1
ENSG00000010278	-0.275625	0.130524	-2.11168	0.0347139	0.0812676	CD9	928	259.437	244.616	248.669	689.328	867.259	804.383	276.809	290.374	351.576
ENSG00000010282	0.00229478	0.131909	0.0173967	0.98612	NA	HHATL	57467	1.02544	0	0	0.942994	0	0	0	0.997848	0
ENSG00000010292	-0.226082	0.0578426	-3.90858	9.28e-05	0.0004025	NCAPD2	9918	13658.9	14590.3	14006.6	13663	15251.3	15168.7	16803.8	15950.6	16717.3
ENSG00000010295	-0.0035323	0.0987028	-0.0357873	0.971452	0.984964	IFFO1	25900	724.987	745.913	756.939	943.937	908.466	794.652	671.867	814.244	748.966
ENSG00000010310	0.0692099	0.244599	0.282953	0.777213	0.869867	GIPR	2696	132.282	142.601	91.0877	353.623	212.742	168.661	108.395	143.69	93.6207
ENSG00000010318	-0.704252	0.0948754	-7.42291	1.15e-13	1.48e-12	PHF7	51533	456.322	461.808	437.221	822.291	817.428	717.89	703.221	788.3	736.018
ENSG00000010319	-1.33625	0.134801	-9.91278	3.66e-23	9.26e-22	SEMA3G	56920	119.977	137.116	108.394	321.561	315.28	338.403	331.455	306.339	315.721
ENSG00000010322	-0.426465	0.0905004	-4.7123	2.45e-06	1.39e-05	NISCH	11188	2129.84	2480.16	2163.33	3490.02	3152.8	2792.64	2901.57	3224.05	3018.77
ENSG00000010327	0.00192778	0.256628	0.00751196	0.994006	NA	STAB1	23166	2.05088	0	0.910877	3.77198	4.79149	0	0	1.9957	0.995965
ENSG00000010361	-0.240174	0.165287	-1.45307	0.146205	0.26712	FUZ	80199	151.765	130.535	109.305	257.437	282.698	303.806	173.79	151.673	140.431
ENSG00000010379	0.289133	0.299063	0.966798	0.333645	NA	SLC6A13	6540	3.07633	5.48465	0.910877	4.71497	0.958297	6.48696	2.68747	0	0
ENSG00000010404	-0.235311	0.0926778	-2.53902	0.0111164	0.0302902	IDS	3423	1802.73	1873.56	2274.46	1691.73	1748.89	1940.68	2231.5	2383.86	2413.22
ENSG00000010438	NA	NA	NA	NA	NA	PRSS3	5646	0	0	0	0	0	0	0	0	0
ENSG00000010539	0.10332	0.0659952	1.56556	0.117451	0.224558	ZNF200	7752	1909.37	1916.34	1954.74	1956.71	2169.59	2155.83	1750.44	1759.21	1869.43
ENSG00000010610	0.11933	0.0743104	1.60584	0.10831	0.210537	CD4	920	2757.41	3019.85	2574.14	5833.36	6650.58	6295.59	2620.28	2568.46	2488.92
ENSG00000010626	-1.27027	0.214323	-5.92689	3.09e-09	2.56e-08	LRRC23	10233	37.9414	27.4233	36.4351	147.107	140.87	141.632	85.999	104.774	84.657
ENSG00000010671	-0.0578552	0.0609722	-0.948879	0.342682	0.511011	BTK	695	5776.31	5980.47	5971.71	6178.5	6824.99	5958.27	6103.24	6015.03	6341.31
ENSG00000010704	-0.421927	0.250813	-1.68224	0.0925229	0.185345	HFE	3077	39.9922	28.5202	33.7024	56.5796	59.4144	60.5449	47.4786	42.9075	53.7821
ENSG00000010803	-0.595956	0.0570391	-10.4482	1.49e-25	4.36e-24	SCMH1	22955	4894.43	5402.38	5076.32	6662.25	6559.55	6322.62	7429.96	7878.01	7986.64
ENSG00000010810	0.61896	0.104391	5.92924	3.04e-09	2.53e-08	FYN	2534	595.782	583.567	551.991	365.882	369.903	315.699	392.371	359.225	364.523
ENSG00000010818	-0.360177	0.0868796	-4.14571	3.39e-05	0.000159846	HIVEP2	3097	1486.89	1846.13	1869.12	2075.53	2240.5	2145.02	2294.2	2167.33	2240.92
ENSG00000010932	0.17521	0.358629	0.488555	0.625157	NA	FMO1	2326	4.10177	7.67851	7.28701	3.77198	5.74978	6.48696	7.16658	0.997848	5.97579
ENSG00000011007	-0.207785	0.0622983	-3.33532	0.000852019	0.00302875	TCEB3	6924	1952.44	1834.07	1950.19	1521.99	1520.82	1454.16	2227.91	2122.42	2283.75
ENSG00000011009	-2.22832	0.0915453	-24.3412	7.19e-131	4.59e-128	LYPLA2	11313	427.609	438.772	345.222	1534.25	1464.28	1514.7	1874.96	2050.58	1888.35
ENSG00000011021	-0.100218	0.109503	-0.915212	0.36008	0.528973	CLCN6	1185	495.288	579.179	455.438	791.172	716.806	670.319	544.66	535.845	559.732
ENSG00000011028	-1.28675	0.0628429	-20.4756	3.55e-93	8.84e-91	MRC2	9902	2847.65	3079.08	2629.7	8370.96	8419.6	8090.32	6991	7164.55	6852.24
ENSG00000011052	0.116294	0.229397	0.506955	0.612186	0.755247	NME2	654364	1864.25	2023.84	3329.25	1445.61	1939.59	2010.96	2238.66	2040.6	2313.63
ENSG00000011083	NA	NA	NA	NA	NA	SLC6A7	6534	0	0	0	0	0	0	0	0	0
ENSG00000011105	1.34505	0.236118	5.69652	1.22e-08	9.51e-08	TSPAN9	10867	88.188	96.5299	93.8203	71.6675	51.7481	76.7623	31.3538	36.9204	27.887
ENSG00000011114	0.47918	0.0865793	5.53458	3.12e-08	2.31e-07	BTBD7	55727	3287.57	3467.4	3882.16	2728.08	3229.46	3269.43	2559.37	2402.82	2633.33
ENSG00000011132	-0.481477	0.121344	-3.96788	7.25e-05	0.000321957	APBA3	9546	356.854	309.334	324.272	423.404	380.444	371.919	468.515	518.881	409.342
ENSG00000011143	-0.713482	0.0886445	-8.0488	8.36e-16	1.28e-14	MKS1	54903	510.67	478.262	470.923	772.312	809.761	723.296	768.616	814.244	829.639
ENSG00000011198	0.111777	0.11557	0.96718	0.333454	0.500991	ABHD5	51099	502.467	538.593	612.109	470.554	510.773	566.528	481.953	483.956	562.72
ENSG00000011201	0.376691	0.141085	2.66995	0.00758615	0.0215139	KAL1	3730	268.666	308.237	370.727	264.981	287.489	317.861	243.664	236.49	243.015
ENSG00000011243	0.715102	0.065174	10.9722	5.2e-28	1.72e-26	AKAP8L	26993	4788.81	4428.31	4980.67	3403.26	3424.96	3198.07	2735.84	2985.56	2896.27
ENSG00000011258	0.339299	0.064967	5.22263	1.76e-07	1.18e-06	MBTD1	54799	3321.41	3477.27	3402.12	2721.48	2801.1	2990.49	2861.26	2553.49	2630.34
ENSG00000011260	0.00294819	0.0740127	0.0398336	0.968226	0.983045	UTP18	51096	3658.78	3059.34	3307.39	2576.26	2783.85	2840.21	3281.4	3290.9	3434.09
ENSG00000011275	-0.0198331	0.0608411	-0.325982	0.744438	0.848844	RNF216	54476	3565.46	3712.01	4015.14	3903.05	4113.97	3828.39	3769.62	3841.72	3842.43
ENSG00000011295	0.112318	0.0878197	1.27896	0.200911	0.342285	TTC19	54902	1423.31	1157.26	1349.01	1069.35	1027.29	1104.95	1217.42	1150.52	1264.88
ENSG00000011304	-0.156181	0.0635388	-2.45805	0.0139695	0.0370107	PTBP1	100616459	33836.5	33583.6	32404.4	34043	39202	39807.2	36141.1	38049	37140.5
ENSG00000011332	-0.0548501	0.233031	-0.235377	0.813917	0.894445	DPF1	8193	73.8318	52.6527	76.5136	47.1497	41.2068	51.8957	68.9784	60.8687	82.6651
ENSG00000011347	-0.125032	0.361743	-0.345637	0.729616	0.838325	SYT7	9066	9.22898	12.0662	5.46526	5.65796	8.62468	9.73044	8.06241	13.9699	8.96369
ENSG00000011376	-0.0339405	0.0826274	-0.410766	0.681244	0.805982	LARS2	23395	2804.58	2845.44	3372.98	1636.09	1815.02	1849.86	3111.19	2959.62	3173.14
ENSG00000011405	-0.637687	0.11989	-5.31892	1.04e-07	7.21e-07	PIK3C2A	5286	1057.23	1147.39	1295.27	1486.16	1656.9	1997.98	2009.33	1580.59	1926.2
ENSG00000011422	0.83766	0.0623931	13.4255	4.29e-41	2.56e-39	PLAUR	5329	3765.42	3747.11	4003.3	1739.82	1783.39	1683.37	2070.25	2265.12	2083.56
ENSG00000011426	1.08147	0.0668984	16.1659	8.78e-59	9e-57	ANLN	54443	24126.6	24282.8	26848.1	13581.9	15492.8	15135.2	11932.4	11289.7	12113.9
ENSG00000011451	-0.724463	0.0624287	-11.6047	3.9e-31	1.48e-29	WIZ	58525	2170.86	2362.79	2278.1	2097.22	2226.12	2297.46	3624.5	3807.79	3864.34
ENSG00000011454	0.749886	0.0804221	9.32437	1.12e-20	2.44e-19	RABGAP1	23637	1467.41	1475.37	1664.17	983.543	1050.29	1071.43	910.156	869.126	944.175
ENSG00000011465	0.646986	0.329404	1.96411	0.0495171	NA	DCN	1634	3.07633	19.7447	3.64351	4.71497	0	2.16232	1.79165	1.9957	1.99193
ENSG00000011478	-1.33289	0.13191	-10.1045	5.28e-24	1.4e-22	QPCTL	54814	254.31	300.559	204.947	514.875	485.857	449.762	643.201	713.462	615.506
ENSG00000011485	-1.08127	0.0606088	-17.8402	3.45e-71	5.29e-69	PPP5C	5536	2675.38	2634.83	2587.8	4666.88	5281.18	5206.86	5506.62	5669.77	5623.22
ENSG00000011523	-0.0990199	0.0910139	-1.08797	0.27661	0.437208	CEP68	23177	597.833	571.501	538.328	399.829	426.442	422.733	627.972	609.685	591.603
ENSG00000011566	0.331359	0.106072	3.1239	0.00178469	0.00593175	MAP4K3	8491	557.84	644.995	606.644	600.687	671.767	689.78	524.952	462.004	442.209
ENSG00000011590	0.374338	0.304452	1.22955	0.218867	NA	ZBTB32	27033	3.07633	3.29079	4.55438	1.88599	0	1.08116	0.895823	1.9957	0.995965
ENSG00000011600	0.357572	0.0768155	4.65494	3.24e-06	1.8e-05	TYROBP	7305	2993.27	3091.15	3103.36	3966.23	4491.54	4791.7	2263.74	2521.56	2366.41
ENSG00000011638	0.650338	0.107282	6.06192	1.35e-09	1.17e-08	TMEM159	57146	529.128	473.874	565.654	393.228	393.86	420.571	343.1	326.296	320.701
ENSG00000011677	-0.390839	0.286623	-1.3636	0.172693	0.304013	GABRA3	2556	25.636	25.2294	23.6828	24.5178	31.6238	31.3536	29.5622	33.9268	40.8346
ENSG00000012048	-0.584866	0.0644996	-9.06775	1.21e-19	2.45e-18	BRCA1	672	3098.89	3250.21	3351.12	3721.05	3660.7	3708.38	5065.88	4470.36	5060.5
ENSG00000012061	0.317417	0.0665257	4.77134	1.83e-06	1.06e-05	ERCC1	2067	3701.85	3764.67	3754.63	2328.25	2073.76	2122.32	2906.95	3203.09	2879.34
ENSG00000012124	-0.187939	0.250683	-0.749706	0.453432	NA	CD22	933	2.05088	1.09693	0	0	1.91659	2.16232	0	0.997848	6.97176
ENSG00000012171	0.0631502	0.325405	0.194066	0.846124	0.91448	SEMA3B	102465526	23.5852	10.9693	13.6632	50.9217	37.3736	46.4899	12.5415	19.957	12.9475
ENSG00000012174	0.39827	0.0983028	4.05147	5.09e-05	0.000232601	MBTPS2	51360	1501.25	1523.64	1593.12	936.393	1051.25	1260.63	1203.99	1123.58	1158.31
ENSG00000012211	-0.736892	0.106655	-6.90913	4.88e-12	5.43e-11	PRICKLE3	4007	269.691	298.365	278.728	564.853	574.978	617.342	467.62	512.894	447.188
ENSG00000012223	0	0.125953	0	1	NA	LTF	4057	0	0	0	0	1.91659	0	0	0	0
ENSG00000012232	-0.138438	0.108423	-1.27683	0.201661	0.343374	EXTL3	2137	1268.47	1320.7	1491.11	1144.79	1465.24	1528.76	1578.44	1393	1530.8
ENSG00000012504	NA	NA	NA	NA	NA	NR1H4	9971	0	0	0	0	0	0	0	0	0
ENSG00000012660	0.38055	0.0761654	4.99636	5.84e-07	3.63e-06	ELOVL5	60481	8715.23	8133.74	9056.85	6237.9	6785.7	7411.35	7003.54	6162.71	6674.96
ENSG00000012779	-1.0657	0.239886	-4.44253	8.89e-06	4.61e-05	ALOX5	240	23.5852	29.6171	47.3656	132.962	119.787	125.415	78.8324	68.8515	91.6288
ENSG00000012817	-0.169436	0.0987469	-1.71586	0.0861872	0.175031	KDM5D	8284	816.252	969.687	776.978	1348.48	1230.45	1137.38	974.656	936.98	974.054
ENSG00000012822	-0.00779045	0.118866	-0.0655399	0.947744	0.971587	CALCOCO1	57658	412.228	512.267	396.231	893.958	901.758	789.246	407.6	477.969	441.213
ENSG00000012963	-0.557536	0.0702986	-7.93097	2.17e-15	3.25e-14	UBR7	55148	3276.29	3167.94	3553.33	4224.61	4828.86	4776.56	4987.94	4749.76	5034.6
ENSG00000012983	-0.0773429	0.0803097	-0.963057	0.335519	0.503186	MAP4K5	11183	1318.72	1306.44	1509.32	930.735	886.425	929.797	1530.96	1384.02	1452.12
ENSG00000013016	0.131638	0.136272	0.965999	0.334045	NA	EHD3	30845	0	4.38772	0	0.942994	0	0	0	0	0
ENSG00000013275	0.0945912	0.0576734	1.64012	0.10098	0.199002	PSMC4	5704	5148.74	4968	5260.31	3888.91	4291.26	4265.17	4664.55	4895.44	4838.4
ENSG00000013288	-0.0472325	0.0630802	-0.74877	0.453996	0.622229	MAN2B2	23324	2825.09	3124.06	2882.01	4968.63	5391.38	5369.04	3143.44	3009.51	2970.96
ENSG00000013293	-0.247303	0.334822	-0.738611	0.460143	0.627367	SLC7A14	57709	18.458	15.357	11.8414	19.8029	15.3328	14.0551	25.083	13.9699	18.9233
ENSG00000013297	-0.0147743	0.332665	-0.0444121	0.964576	0.980742	CLDN11	5010	15.3816	16.454	12.7523	25.4608	19.1659	18.3797	15.229	11.9742	17.9274
ENSG00000013306	-1.1822	0.0740512	-15.9646	2.26e-57	2.16e-55	SLC25A39	51629	2393.38	2436.28	2162.42	3490.96	3683.7	4001.37	5155.46	5664.78	5179.02
ENSG00000013364	0.206843	0.0899245	2.30019	0.0214376	0.053716	MVP	9961	718.835	669.128	730.523	759.11	818.386	815.194	619.91	648.601	563.716
ENSG00000013374	0.0872969	0.0578169	1.50989	0.131073	0.245438	NUB1	51667	3093.76	2981.46	3113.38	3279.73	3561.03	3453.22	2991.15	2837.88	2816.59
ENSG00000013375	0.36987	0.0695362	5.3191	1.04e-07	7.2e-07	PGM3	5238	2872.26	2805.95	2994.96	1688.9	1782.43	1810.94	2301.37	2047.58	2347.49
ENSG00000013392	0.532772	0.122947	4.33335	1.47e-05	7.33e-05	RWDD2A	112611	291.226	309.334	299.678	207.459	199.326	204.339	212.31	196.576	206.165
ENSG00000013441	0.664797	0.103859	6.40097	1.54e-10	1.47e-09	CLK1	1195	2143.17	2027.13	1707.89	2194.35	1815.97	1736.34	1174.42	1244.32	1251.93
ENSG00000013503	0.078298	0.0801968	0.976323	0.328904	0.496568	POLR3B	55703	1347.43	1338.26	1308.02	865.668	965.964	1044.4	1258.63	1215.38	1305.71
ENSG00000013523	0.115297	0.075008	1.53713	0.12426	0.235046	ANGEL1	23357	1276.68	1311.93	1435.54	859.067	798.262	796.815	1240.71	1211.39	1261.89
ENSG00000013561	0.183026	0.0963748	1.89911	0.0575504	0.125546	RNF14	9604	1930.91	1714.5	2009.39	1664.38	1927.14	2128.8	1700.27	1552.65	1718.04
ENSG00000013563	-1.34269	0.120906	-11.1052	1.18e-28	4.04e-27	DNASE1L1	1774	149.715	141.504	139.364	492.243	526.105	518.957	348.475	395.148	382.451
ENSG00000013573	-0.916212	0.118744	-7.71586	1.2e-14	1.69e-13	DDX11	1663	1266.42	1409.56	1138.6	2102.88	1771.89	1456.32	2324.66	2642.3	2358.45
ENSG00000013583	0.5807	0.0849391	6.83666	8.11e-12	8.84e-11	HEBP1	50865	997.755	934.585	990.123	730.82	850.968	766.542	646.784	651.595	645.385
ENSG00000013588	0.262186	0.357483	0.733422	0.463301	0.630059	GPRC5A	9052	10.2544	18.6478	12.7523	14.1449	16.2911	5.4058	12.5415	9.97848	7.96772
ENSG00000013619	0.421159	0.347499	1.21197	0.225524	0.37378	MAMLD1	10046	17.4325	9.87237	20.9502	15.0879	13.4162	16.2174	8.95823	12.972	8.96369
ENSG00000013725	-0.369752	0.274607	-1.34648	0.178149	0.311274	CD6	923	16.4071	21.9386	25.5045	71.6675	79.5387	84.3304	26.8747	28.9376	32.8668
ENSG00000013810	-0.187429	0.0574325	-3.26347	0.00110056	0.00382226	TACC3	10460	9357.16	8989.35	8564.06	9455.4	9434.44	8562.78	10153.3	10353.7	10159.8
ENSG00000014123	0.252317	0.0706585	3.57094	0.0003557	0.0013693	UFL1	23376	2560.53	2475.77	2595.09	2226.41	2422.58	2538.56	2217.16	1992.7	2186.14
ENSG00000014138	-0.845515	0.0750856	-11.2607	2.05e-29	7.23e-28	POLA2	23649	1327.95	1243.92	1451.94	1475.79	1581.19	1643.36	2399.91	2382.86	2499.87
ENSG00000014164	-0.18682	0.0896525	-2.08383	0.0371759	0.0862102	ZC3H3	23144	1139.27	1182.49	1265.21	1290.02	1348.32	1530.92	1247.88	1440.89	1405.31
ENSG00000014216	-0.117712	0.06596	-1.7846	0.0743268	0.15495	CAPN1	823	5172.33	5432	5172.87	5204.38	5824.53	6120.44	5664.29	5869.34	5595.33
ENSG00000014257	0.0650548	0.107366	0.605916	0.54457	0.700904	ACPP	55	613.214	660.352	579.318	339.478	375.653	330.835	555.41	659.578	553.757
ENSG00000014641	0.294953	0.0581972	5.06816	4.02e-07	2.55e-06	MDH1	4190	17306.4	15954.9	16131.6	12255.1	13434.4	13802.1	13458.8	13304.3	13443.5
ENSG00000014824	0.27232	0.0750373	3.62912	0.000284384	0.00111674	SLC30A9	10463	3868.99	3593.54	4092.57	3209.01	3388.54	3606.75	3396.96	2970.59	3181.11
ENSG00000014914	-0.0145444	0.115641	-0.125772	0.899912	0.944682	MTMR11	10903	262.513	323.595	308.787	581.827	561.562	597.881	300.997	318.314	284.846
ENSG00000014919	-0.288478	0.0748384	-3.85467	0.000115884	0.000492377	COX15	1355	1328.97	1264.76	1380.89	1142.91	1084.79	1223.87	1706.54	1590.57	1568.65
ENSG00000015133	-0.502549	0.0664819	-7.55919	4.06e-14	5.41e-13	CCDC88C	440193	1465.36	1597.13	1495.66	1524.82	1422.11	1387.13	2112.35	2176.31	2186.14
ENSG00000015153	0.392741	0.104081	3.77343	0.000161018	0.000664989	YAF2	10138	774.209	718.49	791.552	593.143	637.268	671.4	627.076	499.922	602.559
ENSG00000015171	0.416437	0.0840088	4.95707	7.16e-07	4.37e-06	ZMYND11	10771	3785.93	3504.69	4200.96	2961.94	3238.09	3367.81	3091.49	2682.22	2803.64
ENSG00000015285	-0.572352	0.0625239	-9.15413	5.48e-20	1.13e-18	WAS	7454	1837.59	1992.03	1808.09	3553.2	3649.2	3602.42	2739.43	2944.65	2720.98
ENSG00000015413	-0.285635	0.295759	-0.965771	0.334159	NA	DPEP1	1800	0	1.09693	0.910877	2.82898	3.83319	4.32464	1.79165	0	5.97579
ENSG00000015475	-0.0565399	0.0677764	-0.834212	0.404162	0.574322	BID	637	4778.56	4664.15	4263.81	3987.92	4286.46	4534.38	4796.24	4884.47	4575.46
ENSG00000015479	-0.13764	0.0605608	-2.27276	0.0230405	0.0571349	MATR3	724102	23048.9	21805.9	22714.5	19404	21598.1	20837.2	26256.6	23432.5	24693
ENSG00000015520	0.516644	0.352691	1.46486	0.142958	NA	NPC1L1	29881	8.20354	5.48465	5.46526	10.3729	4.79149	2.16232	2.68747	2.99354	0.995965
ENSG00000015532	-0.764711	0.1121	-6.82166	9e-12	9.78e-11	XYLT2	64132	453.245	476.068	370.727	960.911	840.427	854.116	722.033	811.251	702.155
ENSG00000015568	0.346338	0.217937	1.58917	0.112022	0.216235	RGPD5	729540	133.307	134.922	113.86	146.164	91.0383	107.035	116.457	71.8451	103.58
ENSG00000015592	-0.112379	0.149581	-0.751288	0.452479	NA	STMN4	81551	0	0	0	0	1.91659	0	1.79165	0	0.995965
ENSG00000015676	0.298265	0.0710226	4.19959	2.67e-05	0.000128608	NUDCD3	23386	4288.4	4292.29	4787.57	2580.03	3003.3	2866.15	3631.67	3578.28	3642.24
ENSG00000016082	0.538953	0.339447	1.58774	0.112346	0.216567	ISL1	3670	16.4071	25.2294	17.3067	12.2589	20.1242	19.4609	9.85405	13.9699	9.95965
ENSG00000016391	-0.0623323	0.349127	-0.178538	0.858301	0.92084	CHDH	55349	12.3053	18.6478	11.8414	12.2589	14.3745	7.56812	10.7499	20.9548	13.9435
ENSG00000016402	0.00406221	0.348613	0.0116525	0.990703	NA	IL20RA	53832	5.12721	6.58158	3.64351	6.60096	1.91659	1.08116	8.06241	1.9957	4.97983
ENSG00000016490	0.15706	0.135642	1.15791	NA	NA	CLCA1	1179	0	38.3926	0	0	0.958297	0	0	0	0
ENSG00000016602	NA	NA	NA	NA	NA	CLCA4	22802	0	0	0	0	0	0	0	0	0
ENSG00000016864	-0.627244	0.0764982	-8.19946	2.41e-16	3.89e-15	GLT8D1	55830	1111.58	1027.82	926.362	1489.93	1509.32	1503.89	1613.38	1580.59	1560.68
ENSG00000017260	0.333492	0.0728059	4.58056	4.64e-06	2.52e-05	ATP2C1	27032	3370.63	3307.25	3442.2	2374.46	2449.41	2685.6	2856.78	2453.71	2701.06
ENSG00000017373	-0.595809	0.341505	-1.74466	0.0810444	0.166148	SRCIN1	101929513	11.2799	7.67851	7.28701	21.6889	24.9157	29.1913	12.5415	14.9677	22.9072
ENSG00000017427	-0.128041	0.363712	-0.352039	0.724809	0.834747	IGF1	3479	3.07633	9.87237	6.37614	11.3159	9.58297	8.64928	8.95823	6.98494	6.97176
ENSG00000017483	-1.07512	0.0973838	-11.04	2.45e-28	8.25e-27	SLC38A5	92745	392.744	473.874	410.805	368.711	337.321	351.377	918.219	884.094	921.268
ENSG00000017621	0.160634	0.274899	0.584339	0.558992	0.713098	MAGIX	79917	32.8141	42.7803	39.1677	49.0357	40.2485	51.8957	42.9995	31.9311	24.8991
ENSG00000017797	-0.246723	0.0654268	-3.77097	0.000162615	0.000670717	RALBP1	10928	4341.72	4054.26	4571.69	4570.69	4956.31	4820.89	5384.79	4881.47	5144.16
ENSG00000018189	0.01919	0.136165	0.140932	0.887924	0.93798	RUFY3	22902	210.216	243.519	222.254	169.739	185.91	160.012	216.789	214.537	235.048
ENSG00000018236	0.726785	0.306697	2.36972	0.0178017	0.0457351	CNTN1	1272	32.8141	27.4233	37.3459	22.6319	30.6655	23.7855	20.6039	12.972	16.9314
ENSG00000018280	-0.455634	0.195593	-2.3295	0.0198324	0.0501951	SLC11A1	6556	58.4502	77.8821	51.92	231.976	221.367	242.18	88.6865	99.7848	76.6893
ENSG00000018408	0.265332	0.246205	1.07769	0.281173	0.442996	WWTR1	25937	64.6028	50.4588	61.9396	41.4917	37.3736	30.2725	54.6452	42.9075	45.8144
ENSG00000018510	0.0922178	0.0900864	1.02366	0.305996	0.470316	AGPS	8540	4922.12	4749.71	5529.02	3260.87	3643.45	4085.7	5071.25	4404.5	4770.67
ENSG00000018607	NA	NA	NA	NA	NA	ZNF806	NA	0	0	0	0	0	0	0	0	0
ENSG00000018610	0.30369	0.0768499	3.95173	7.76e-05	0.000342657	CXorf56	63932	1774.01	1599.32	1857.28	1136.31	1127.92	1061.7	1440.48	1342.11	1447.14
ENSG00000018625	-0.963782	0.267466	-3.60338	0.00031411	0.00122245	ATP1A2	477	15.3816	23.0355	17.3067	79.2115	89.1217	86.4928	40.312	36.9204	49.7983
ENSG00000018699	0.236656	0.0689393	3.43282	0.000597347	0.00218398	TTC27	55622	1888.86	1854.91	1934.7	1110.85	1238.12	1261.71	1648.31	1562.63	1601.51
ENSG00000018869	0.0343287	0.163661	0.209755	0.833859	0.906982	ZNF582	147948	147.664	130.535	123.879	148.05	160.994	132.983	133.478	127.725	130.471
ENSG00000019102	0.0701221	0.29849	0.234923	0.814269	0.894576	VSIG2	23584	29.7378	36.1987	30.9698	21.6889	35.457	23.7855	21.4998	31.9311	37.8467
ENSG00000019144	-0.272649	0.10675	-2.55409	0.0106466	0.0291497	PHLDB1	102466719	326.091	319.207	321.539	387.57	355.528	383.812	367.287	402.133	404.362
ENSG00000019169	0.842145	0.152207	5.5329	3.15e-08	2.33e-07	MARCO	8685	179.452	180.994	184.908	205.573	229.033	220.557	92.2698	98.787	104.576
ENSG00000019186	-0.0276019	0.125953	-0.219144	0.826538	NA	CYP24A1	1591	0	0	0	0	0	0	0	0	0.995965
ENSG00000019485	0.102182	0.164091	0.622712	0.533474	0.691309	PRDM11	101060179	121.002	150.279	144.829	153.708	174.41	168.661	130.79	117.746	137.443
ENSG00000019505	0.0638877	0.349042	0.183037	0.854769	NA	SYT13	57586	4.10177	5.48465	6.37614	1.88599	0.958297	0	5.37494	4.98924	3.98386
ENSG00000019549	0	0.125953	0	1	NA	SNAI2	6591	0	0	0	0	0.958297	1.08116	0	0	0
ENSG00000019582	-0.645922	0.0652876	-9.89348	4.44e-23	1.11e-21	CD74	972	3157.34	3216.2	2920.27	3757.83	3841.81	4030.56	4594.68	5150.89	4847.36
ENSG00000019991	1.24038	0.159946	7.75502	8.83e-15	1.25e-13	HGF	3082	432.737	372.956	286.926	316.846	380.444	363.27	154.977	133.712	151.387
ENSG00000019995	-0.128704	0.0736176	-1.74828	0.0804156	0.165076	ZRANB1	54764	2043.71	1908.66	2125.08	2025.55	2165.75	2267.19	2364.97	2145.37	2141.33
ENSG00000020129	-0.767438	0.0765793	-10.0215	1.23e-23	3.2e-22	NCDN	23154	939.305	981.753	1010.16	1121.22	1201.7	1291.99	1643.84	1745.24	1632.39
ENSG00000020181	-0.709657	0.0853419	-8.31546	9.14e-17	1.53e-15	GPR124	25960	530.153	570.404	531.952	1046.72	1161.46	1170.9	868.948	885.091	934.215
ENSG00000020219	0.0672363	0.131541	0.511142	0.609252	NA	CCT8L1P	NA	0	1.09693	0.910877	0.942994	0	0	0	0	0
ENSG00000020256	-0.167621	0.094579	-1.77229	0.0763466	0.158317	ZFP64	55734	910.592	956.523	1033.85	947.709	1070.42	1194.68	1069.61	1069.69	1127.43
ENSG00000020426	0.263326	0.0881128	2.9885	0.00280347	0.00891152	MNAT1	4331	1253.09	1116.68	1198.71	907.16	991.838	983.855	1062.45	892.076	1009.91
ENSG00000020577	0.534867	0.327907	1.63115	0.102858	0.202121	SAMD4A	23034	24.6106	30.7141	22.7719	12.2589	13.4162	11.8928	17.9165	9.97848	18.9233
ENSG00000020633	-1.10823	0.0788842	-14.0488	7.84e-45	5.29e-43	RUNX3	864	1539.19	1634.43	1622.27	3380.63	4064.14	3993.8	3311.86	3574.29	3551.61
ENSG00000020922	-0.17491	0.0643569	-2.71782	0.00657135	0.0189614	MRE11A	4361	1331.02	1245.02	1333.52	1451.27	1444.15	1391.45	1469.15	1462.85	1487.97
ENSG00000021300	-0.116469	0.301371	-0.386463	0.699154	0.818633	PLEKHB1	58473	25.636	23.0355	19.1284	24.5178	36.4153	37.8406	22.3956	26.9419	25.8951
ENSG00000021355	0.678845	0.0757341	8.96354	3.14e-19	6.21e-18	SERPINB1	1992	4954.94	4631.24	5640.15	3938.88	4095.76	4101.92	3322.61	3083.35	3057.61
ENSG00000021461	0.304456	0.332466	0.915751	0.359797	NA	CYP3A43	64816	4.10177	13.1632	1.82175	4.71497	2.87489	2.16232	4.47912	4.98924	0
ENSG00000021488	-0.329674	0.334498	-0.985579	0.32434	NA	SLC7A9	11136	3.07633	2.19386	1.82175	1.88599	3.83319	2.16232	0.895823	5.98709	7.96772
ENSG00000021574	0.202254	0.103958	1.94553	0.0517113	0.114475	SPAST	6683	1367.94	1257.08	1593.12	939.222	1106.83	1143.87	1303.42	1180.45	1173.25
ENSG00000021645	0.953174	0.256238	3.71988	0.000199316	0.000808182	NRXN3	9369	73.8318	71.3005	61.9396	60.3516	84.3302	49.7333	34.0413	34.9247	25.8951
ENSG00000021762	-0.281337	0.102966	-2.73232	0.00628897	0.0182675	OSBPL5	114879	2267.25	2516.36	1938.35	5510.86	4715.78	4331.13	2648.95	2886.78	2664.21
ENSG00000021776	0.343939	0.0712026	4.83043	1.36e-06	8e-06	AQR	9716	5590.71	5894.9	6304.18	3839.87	4067.97	4451.13	4661.86	4470.36	4853.34
ENSG00000021826	0.762821	0.168493	4.52731	5.97e-06	3.18e-05	CPS1	1373	158.944	139.31	168.512	144.278	145.661	148.119	94.9572	80.8257	90.6328
ENSG00000021852	NA	NA	NA	NA	NA	C8B	732	0	0	0	0	0	0	0	0	0
ENSG00000022267	0.697091	0.278634	2.50182	0.0123558	0.0331795	FHL1	2273	47.1703	73.4943	55.5635	24.5178	24.9157	29.1913	41.2079	22.9505	33.8628
ENSG00000022277	0.39901	0.0558835	7.14004	9.33e-13	1.11e-11	RTFDC1	51507	9238.21	9145.11	9594.26	6096.45	6880.58	6599.4	7077.9	7125.63	6980.72
ENSG00000022355	-0.0572894	0.125953	-0.454846	0.64922	NA	GABRA1	2554	0	0	0	0	0	0	0	1.9957	0
ENSG00000022556	0.256138	0.0810343	3.16086	0.00157303	0.00528879	NLRP2	55655	860.346	935.682	947.312	999.573	1002.38	968.719	718.45	770.339	804.74
ENSG00000022567	0.178484	0.104056	1.71526	0.0862971	0.175236	SLC45A4	57210	1174.13	1193.46	1491.11	1101.42	1223.75	1313.61	1191.44	1129.56	1081.62
ENSG00000022840	0.0190263	0.0665131	0.286053	0.774837	0.868594	RNF10	9921	4885.21	4902.18	5087.25	4222.73	4791.49	4785.21	4614.38	4981.26	5085.4
ENSG00000022976	0.0897403	0.101923	0.880468	0.378606	0.548239	ZNF839	55778	731.14	742.622	669.494	603.516	517.481	520.038	613.639	728.429	669.289
ENSG00000023041	-0.399566	0.0697276	-5.73039	1e-08	7.9e-08	ZDHHC6	64429	1854	1706.82	1756.17	1505.02	1318.62	1346.04	2351.54	2305.03	2375.38
ENSG00000023171	0.23211	0.0853571	2.71928	0.00654245	0.0188979	GRAMD1B	57476	1854	2147.79	2282.66	1870.9	1944.39	1834.73	1819.42	1650.44	1869.43
ENSG00000023191	0.622215	0.0734691	8.46908	2.47e-17	4.31e-16	RNH1	6050	12790.3	12883.4	12359.7	13002	14560.4	15923.3	8095.55	8649.35	7853.19
ENSG00000023228	0.0295528	0.0586081	0.504245	0.614089	0.756747	NDUFS1	4719	12548.3	12460	12970.9	9570.44	10815.3	10447.2	12751.1	11857.4	12596
ENSG00000023287	-0.450795	0.0905403	-4.97894	6.39e-07	3.94e-06	RB1CC1	9821	1964.75	1918.53	1882.78	2957.23	3020.55	3404.57	2910.53	2287.07	2720.98
ENSG00000023318	0.324832	0.0625241	5.19532	2.04e-07	1.35e-06	ERP44	23071	6390.55	5765.47	6092.85	4651.79	4863.36	5228.49	4948.53	4736.79	4860.31
ENSG00000023330	0.428832	0.0756997	5.66491	1.47e-08	1.13e-07	ALAS1	211	9065.93	9796.69	7812.59	7463.8	7407.64	7615.69	6606.7	6761.42	6379.16
ENSG00000023445	0.596301	0.28099	2.12214	0.0338262	0.0796563	BIRC3	330	62.552	50.4588	56.4744	41.4917	22.0408	31.3536	35.8329	23.9484	42.8265
ENSG00000023516	-0.81568	0.0966776	-8.43711	3.25e-17	5.63e-16	AKAP11	11215	1158.75	1249.4	1363.58	1641.75	1845.68	2072.58	2333.62	2061.55	2314.62
ENSG00000023572	-0.0186163	0.108676	-0.171301	0.863987	0.923391	GLRX2	51022	952.636	749.204	838.007	615.775	621.935	738.432	902.99	802.27	868.482
ENSG00000023608	0.0954951	0.0823126	1.16015	0.245987	0.400052	SNAPC1	6617	840.862	774.433	798.839	678.956	758.013	693.023	751.596	749.384	756.934
ENSG00000023697	0.126425	0.0685485	1.84431	0.0651381	0.139324	DERA	51071	1826.31	1691.47	1813.56	1515.39	1616.65	1675.8	1659.06	1657.43	1564.66
ENSG00000023734	0.223261	0.0736497	3.03139	0.00243431	0.00785396	STRAP	11171	9813.48	8592.26	9488.6	5543.86	6020.98	6389.65	8464.63	7575.66	7816.33
ENSG00000023839	-0.267769	0.298915	-0.895802	0.370358	0.539812	ABCC2	1244	22.5597	15.357	25.5045	43.3777	37.3736	37.8406	33.1455	21.9527	25.8951
ENSG00000023892	-0.480238	0.0574364	-8.36122	6.21e-17	1.06e-15	DEF6	50619	3900.78	3722.98	3535.11	6793.33	6733.96	6452.36	5076.63	5408.34	5112.29
ENSG00000023902	0.580182	0.0963506	6.02157	1.73e-09	1.48e-08	PLEKHO1	51177	647.054	692.163	748.741	297.986	308.572	294.075	455.974	462.004	470.096
ENSG00000023909	0.250683	0.117392	2.13544	0.032725	0.0773841	GCLM	2730	2437.48	2339.75	3221.77	1852.04	2053.63	2340.71	2356.01	2057.56	2279.76
ENSG00000024048	0.177021	0.0792903	2.23256	0.0255777	0.0624967	UBR2	23304	2761.52	2871.76	3247.28	2851.61	2958.26	3219.69	2629.24	2467.68	2748.86
ENSG00000024422	-0.257258	0.157935	-1.62889	0.103337	0.202812	EHD2	30846	165.096	119.565	141.186	337.592	389.069	404.354	160.352	192.585	162.342
ENSG00000024526	0.149688	0.105685	1.41636	0.15667	0.281566	DEPDC1	55635	2451.83	2200.44	2541.35	2129.28	2110.17	2659.65	2430.37	1952.79	2086.55
ENSG00000024862	0.798733	0.0792298	10.0812	6.69e-24	1.76e-22	CCDC28A	25901	1282.83	1219.79	1332.61	1073.13	1060.84	1194.68	738.158	717.453	735.022
ENSG00000025039	0.926248	0.0849479	10.9037	1.11e-27	3.58e-26	RRAGD	58528	1641.73	1496.21	1699.7	626.148	598.936	669.238	896.719	791.294	835.615
ENSG00000025156	-0.117412	0.0696502	-1.68575	0.0918448	0.184237	HSF2	3298	1848.87	1648.69	1636.85	1250.41	1328.2	1284.42	1860.62	1824.07	1888.35
ENSG00000025293	0.249633	0.0860114	2.90232	0.00370405	0.0114201	PHF20	51230	2408.76	2451.64	2776.35	1429.58	1498.78	1596.87	2274.49	1916.87	2217.02
ENSG00000025423	-0.0410375	0.279256	-0.146953	0.883169	0.935272	HSD17B6	8630	23.5852	38.3926	30.9698	41.4917	61.331	51.8957	31.3538	34.9247	29.879
ENSG00000025434	-0.469251	0.162418	-2.88915	0.00386281	0.0118354	NR1H3	10062	105.621	110.79	95.6421	191.428	183.993	165.417	154.082	146.684	138.439
ENSG00000025708	-0.525781	0.116958	-4.49548	6.94e-06	3.65e-05	TYMP	1890	588.604	477.165	536.506	953.367	1125.04	1122.24	669.18	843.182	820.675
ENSG00000025770	-0.416674	0.0573481	-7.2657	3.71e-13	4.57e-12	NCAPH2	29781	2949.17	2827.89	2848.31	2682.82	2715.81	2525.59	3835.02	3991.39	3707.98
ENSG00000025772	-1.02669	0.0614062	-16.7197	9.42e-63	1.07e-60	TOMM34	10953	1608.92	1668.43	1553.04	1387.14	1344.49	1466.05	3270.65	3244	3371.34
ENSG00000025796	0.032065	0.0595525	0.538432	0.590279	0.737262	SEC63	11231	11187.6	10392.3	11040.7	10036.3	10144.5	10670	11359.9	10157.1	10380.9
ENSG00000025800	0.288636	0.059746	4.83106	1.36e-06	7.98e-06	KPNA6	23633	4057.67	4291.19	4620.88	2843.13	2896.93	2911.56	3570.75	3529.39	3505.8
ENSG00000026025	0.728297	0.0644398	11.302	1.28e-29	4.55e-28	VIM	7431	26701.5	26390	25580.2	11952.4	12525.9	12470.1	14653	17319.7	15326.9
ENSG00000026036	-1.16705	0.286323	-4.07598	4.58e-05	0.000210959	RTEL1-TNFRSF6B	NA	188.681	200.738	150.295	535.62	397.693	252.991	339.517	663.569	471.092
ENSG00000026103	0.676149	0.170487	3.96597	7.31e-05	0.000324084	FAS	355	124.078	141.504	113.86	316.846	365.111	339.484	87.7907	72.8429	67.7256
ENSG00000026297	0.592261	0.0771568	7.67607	1.64e-14	2.27e-13	RNASET2	8635	10389.8	10009.5	8519.43	5035.59	5152.77	5149.56	5963.49	6747.45	6380.15
ENSG00000026508	0.550187	0.0745782	7.37731	1.62e-13	2.06e-12	CD44	960	1657.11	1689.27	1585.84	1746.42	1977.93	2003.39	1114.4	1093.64	1145.36
ENSG00000026559	0.561176	0.311597	1.80097	0.0717082	0.150479	KCNG1	3755	46.1449	31.811	37.3459	10.3729	21.0825	22.7044	29.5622	19.957	19.9193
ENSG00000026652	0.36119	0.142556	2.53367	0.0112876	0.0306656	AGPAT4	56895	211.241	218.289	186.73	199.915	183.993	206.501	153.186	160.654	160.35
ENSG00000026751	0.245014	0.344084	0.712075	0.476419	NA	SLAMF7	57823	6.15265	9.87237	3.64351	4.71497	0.958297	0	4.47912	2.99354	4.97983
ENSG00000026950	-0.212677	0.135479	-1.56982	0.116456	0.222835	BTN3A1	11119	228.674	213.901	211.323	371.54	320.071	322.186	252.622	224.516	284.846
ENSG00000027001	0.0362805	0.0788993	0.459834	0.645636	0.778327	MIPEP	4285	1248.99	1148.49	1297.09	857.181	951.589	962.232	1230.86	1171.47	1201.13
ENSG00000027075	0.642745	0.132832	4.83878	1.31e-06	7.71e-06	PRKCH	5583	291.226	289.59	278.728	119.76	131.287	129.739	176.477	173.626	192.221
ENSG00000027644	-0.214205	0.201362	-1.06378	0.28743	NA	INSRR	3645	0	0	0	0.942994	0.958297	1.08116	0.895823	2.99354	0
ENSG00000027697	0.0417851	0.0742231	0.562966	0.573458	0.725123	IFNGR1	3459	2965.58	2548.17	2767.24	2814.84	3036.84	3052.11	2837.07	2669.24	2535.73
ENSG00000027847	-0.21614	0.0916844	-2.35743	0.0184018	0.0470625	B4GALT7	11285	658.334	660.352	602.089	868.497	874.926	991.423	718.45	790.296	727.055
ENSG00000027869	-1.0128	0.281631	-3.5962	0.000322897	0.00125258	SH2D2A	9047	24.6106	18.6478	22.7719	35.8338	25.874	30.2725	45.687	63.8623	46.8104
ENSG00000028116	-0.167127	0.0891028	-1.87567	0.060701	0.131151	VRK2	101927261	1278.73	1170.42	1394.55	1216.46	1341.62	1393.61	1497.82	1334.12	1493.95
ENSG00000028137	0.675568	0.064828	10.4209	1.99e-25	5.75e-24	TNFRSF1B	7133	2745.11	2856.41	2862.89	1767.17	1916.59	1782.83	1798.81	1822.07	1658.28
ENSG00000028203	-0.180718	0.0749361	-2.41163	0.0158814	0.041429	VEZT	55591	1111.58	1061.83	1113.09	1245.69	1290.83	1230.36	1300.74	1146.53	1282.8
ENSG00000028277	-0.289635	0.0887762	-3.26252	0.00110425	0.00383299	POU2F2	5452	1072.61	1081.57	1155.9	544.107	455.191	531.93	1272.07	1333.13	1455.11
ENSG00000028310	-0.329883	0.0625876	-5.27074	1.36e-07	9.2e-07	BRD9	65980	5253.34	5621.77	5036.24	5099.71	4902.65	4566.82	6483.97	6777.39	6768.58
ENSG00000028528	-0.0691811	0.0470148	-1.47148	0.141162	0.259963	SNX1	6642	4663.71	4575.3	4651.85	4209.52	4128.35	4046.78	4785.49	4809.63	4982.81
ENSG00000028839	0.66883	0.0974714	6.86181	6.8e-12	7.47e-11	TBPL1	9519	1172.08	1060.73	1135.86	603.516	629.601	727.62	761.45	691.509	647.377
ENSG00000029153	0.253055	0.103179	2.45259	0.0141832	0.0375043	ARNTL2	56938	1099.27	998.207	1206	696.872	737.889	809.788	983.614	815.242	964.094
ENSG00000029363	0.0572449	0.0719824	0.795262	0.426461	0.596025	BCLAF1	9774	19538.8	18573.2	20842.7	12843.6	14114.8	13776.1	20501.8	17343.6	18793.9
ENSG00000029364	0.11545	0.0768473	1.50233	0.133011	0.248172	SLC39A9	55334	4275.07	4229.76	4755.69	4003.01	4059.35	4608.98	4283.83	3816.77	4130.27
ENSG00000029534	0.612239	0.149145	4.105	4.04e-05	0.000187857	ANK1	286	210.216	201.835	205.858	207.459	216.575	217.313	111.978	137.703	147.403
ENSG00000029559	0.031773	0.125953	0.25226	0.80084	NA	IBSP	3381	0	0	0.910877	0	0	0	0	0	0
ENSG00000029639	-1.00267	0.0953183	-10.5191	7.05e-26	2.1e-24	TFB1M	51106	361.981	414.64	349.777	603.516	644.934	644.371	776.679	746.391	757.929
ENSG00000029725	0.234142	0.0776988	3.01346	0.0025829	0.00828734	RABEP1	9135	2667.17	2676.51	3000.43	1946.34	2114	2112.59	2452.76	2158.35	2470.99
ENSG00000029993	0.177605	0.0605837	2.93156	0.00337262	0.0105133	HMGB3	3149	10282.1	9511.48	10584.4	11351.8	12635.2	11843	9183.08	8770.09	8885.01
ENSG00000030066	0.135237	0.0727845	1.85804	0.0631627	0.13575	NUP160	23279	9191.04	9221.9	10304.7	6609.44	7575.34	7697.86	8734.28	8364.96	9026.43
ENSG00000030110	-0.0747666	0.0806641	-0.926889	0.353984	0.522581	BAK1	578	3877.2	4005.99	4579.89	2894.05	3317.63	3403.49	4535.55	4295.74	4305.56
ENSG00000030304	-0.0276019	0.125953	-0.219144	0.826538	NA	MUSK	4593	0	0	0	0	0	1.08116	0	0.997848	0
ENSG00000030419	0.000953833	0.193865	0.00492008	0.996074	0.997583	IKZF2	22807	106.646	108.596	102.018	74.4965	86.2468	97.3044	120.936	108.765	86.649
ENSG00000030582	0.296423	0.0848144	3.49496	0.000474139	0.00177084	GRN	2896	10742.5	10994.5	12664.8	13064.2	14869.9	15981.7	8977.04	9880.69	9077.23
ENSG00000031003	0.095444	0.0687036	1.38921	0.164768	0.292885	FAM13B	51306	3948.98	3943.47	4070.71	3453.24	3446.04	3853.25	3912.96	3450.56	3826.5
ENSG00000031081	-0.796344	0.216036	-3.68617	0.000227654	0.00091057	ARHGAP31	57514	39.9922	66.9128	72.8701	125.418	116.912	115.684	125.415	103.776	103.58
ENSG00000031544	-0.0368353	0.282516	-0.130383	0.896263	NA	NR2E3	NA	1.02544	1.09693	2.73263	2.82898	0	6.48696	1.79165	0	3.98386
ENSG00000031691	0.417001	0.0949968	4.38963	1.14e-05	5.78e-05	CENPQ	55166	2324.68	1988.74	2136.01	1494.65	1589.82	1741.75	1805.98	1487.79	1510.88
ENSG00000031698	0.277238	0.0741613	3.73831	0.000185265	0.0007552	SARS	6301	3187.07	3288.6	3685.41	2284.87	2585.49	2550.46	2789.59	2723.13	2857.42
ENSG00000031823	-0.116686	0.0512407	-2.27722	0.0227733	0.056582	RANBP3	8498	3132.73	3092.25	3202.64	2530.05	2558.65	2577.48	3313.65	3501.45	3414.17
ENSG00000032219	0.334339	0.0655818	5.09805	3.43e-07	2.19e-06	ARID4A	5926	2115.49	2096.23	2025.79	1884.1	1843.76	1789.32	1713.71	1535.69	1686.17
ENSG00000032389	0.36319	0.0674446	5.38501	7.24e-08	5.12e-07	TSSC1	7260	2126.77	1928.4	2064.96	1537.08	1640.61	1643.36	1521.11	1619.51	1609.48
ENSG00000032444	-0.676069	0.0674698	-10.0203	1.24e-23	3.23e-22	PNPLA6	10908	1371.02	1469.89	1403.66	1383.37	1347.37	1421.72	2346.16	2328.98	2131.37
ENSG00000032742	-0.0403235	0.0991035	-0.406882	0.684094	0.807908	IFT88	8100	745.496	627.444	599.357	680.842	645.892	668.157	696.055	645.608	686.22
ENSG00000033011	0.473012	0.0746033	6.34037	2.29e-10	2.15e-09	ALG1	100507589	2269.3	2294.78	2285.39	1279.64	1472.9	1370.91	1544.4	1761.2	1613.46
ENSG00000033030	-0.0943639	0.0732696	-1.2879	0.197781	0.338058	ZCCHC8	55596	1365.89	1433.69	1388.18	1658.73	1446.07	1473.62	1523.8	1451.87	1496.94
ENSG00000033050	-0.0658933	0.0670633	-0.982553	0.325827	0.493243	ABCF2	10061	4545.78	4826.49	5149.19	3762.55	4088.1	4141.92	5230.71	4815.62	5161.09
ENSG00000033100	0.624132	0.0822382	7.58931	3.22e-14	4.34e-13	CHPF2	54480	1820.16	1863.69	2183.37	2087.79	2164.79	2250.97	1275.65	1307.18	1204.12
ENSG00000033122	0.397875	0.337322	1.17951	0.238194	0.390226	LRRC7	57554	36.9159	27.4233	16.3958	30.1758	13.4162	16.2174	16.1248	22.9505	14.9395
ENSG00000033170	0.315143	0.0787506	4.00179	6.29e-05	0.000282246	FUT8	2530	1251.04	1232.95	1386.35	1394.69	1475.78	1484.43	1039.15	972.902	1092.57
ENSG00000033178	0.0633232	0.080899	0.782744	0.433777	0.603188	UBA6	55236	3033.26	2909.06	3015	2233.95	2235.71	2619.65	3106.71	2661.26	2798.66
ENSG00000033327	-0.570644	0.0851117	-6.70464	2.02e-11	2.12e-10	GAB2	9846	526.052	546.271	514.645	1348.48	1522.73	1362.26	806.241	768.343	794.78
ENSG00000033627	0.824985	0.0723163	11.408	3.81e-30	1.39e-28	ATP6V0A1	535	2170.86	2432.99	2517.66	1462.58	1524.65	1552.55	1320.44	1354.08	1323.64
ENSG00000033800	-0.0655213	0.0720555	-0.909318	0.363182	0.532347	PIAS1	8554	2654.87	2853.12	2850.13	2633.78	2913.22	3093.2	3001.9	2786.99	2961
ENSG00000033867	-0.166138	0.129773	-1.28022	0.200468	0.341798	SLC4A7	9497	862.397	962.008	1071.19	605.402	768.555	846.548	1248.78	980.885	1031.82
ENSG00000034053	-0.14103	0.0714136	-1.97483	0.0482869	0.108182	APBA2	321	1228.48	1181.39	1300.73	1428.64	1539.98	1468.21	1327.61	1424.93	1346.54
ENSG00000034063	-1.47411	0.0608542	-24.2236	1.25e-129	7.51e-127	UHRF1	NA	4901.61	4759.58	5371.44	6314.29	6947.66	6658.86	14134.3	13746.4	14195.5
ENSG00000034152	0.857396	0.0652356	13.1431	1.86e-39	1.04e-37	MAP2K3	100996792	2772.8	2603.02	2845.58	850.58	854.801	872.496	1487.96	1571.61	1459.09
ENSG00000034239	0.177073	0.363142	0.487612	0.625825	NA	EFCAB1	79645	8.20354	10.9693	4.55438	3.77198	10.5413	4.32464	8.06241	5.98709	3.98386
ENSG00000034510	0.131445	0.0524803	2.50465	0.0122571	0.032952	TMSB10	9168	8270.19	8111.8	8270.76	1298.5	1348.32	1257.39	7170.17	7525.77	7802.39
ENSG00000034533	-0.0215704	0.10624	-0.203034	0.839108	0.910248	ASTE1	28990	446.067	438.772	433.577	374.369	382.361	431.383	443.432	413.109	482.047
ENSG00000034677	0.717521	0.0717212	10.0043	1.46e-23	3.78e-22	RNF19A	25897	2312.37	2211.41	2167.89	2156.63	2276.91	2402.34	1444.07	1296.2	1306.71
ENSG00000034693	-0.0874162	0.084402	-1.03571	0.300336	0.464216	PEX3	8504	859.32	745.913	783.354	786.457	806.886	823.844	889.552	815.242	834.619
ENSG00000034713	0.130395	0.0642528	2.02941	0.0424161	0.0966895	GABARAPL2	11345	2532.84	2314.52	2489.43	2378.23	2569.2	2548.29	2302.27	2241.17	2155.27
ENSG00000034971	NA	NA	NA	NA	NA	MYOC	4653	0	0	0	0	0	0	0	0	0
ENSG00000035115	0.586051	0.0877757	6.67669	2.44e-11	2.54e-10	SH3YL1	26751	715.758	709.714	768.78	523.362	519.397	528.687	480.161	468.989	504.954
ENSG00000035141	0.196891	0.0575528	3.42104	0.00062382	0.00227319	FAM136A	100287852	3908.98	3721.89	3682.67	2720.54	2848.06	2601.27	3297.52	3203.09	3360.39
ENSG00000035403	-0.369161	0.0864185	-4.27178	1.94e-05	9.53e-05	VCL	7414	2373.9	2757.68	2845.58	2901.59	3170.05	3387.27	3704.23	3258.97	3378.31
ENSG00000035499	0.227602	0.0599536	3.79631	0.000146868	0.000611027	DEPDC1B	55789	2825.09	2582.17	2628.79	1715.31	1778.6	1738.5	2338.1	2281.08	2235.94
ENSG00000035664	0.0303825	0.320594	0.0947695	0.924498	0.959222	DAPK2	23604	11.2799	25.2294	18.2175	38.6627	33.5404	34.5971	15.229	21.9527	15.9354
ENSG00000035681	-0.969998	0.0626307	-15.4876	4.21e-54	3.7e-52	NSMAF	8439	2151.38	2244.32	1982.07	3585.26	3642.49	3630.53	4223.81	4000.37	4324.48
ENSG00000035687	0.106404	0.063664	1.67134	0.0946553	0.188769	ADSS	159	6081.9	5775.34	6081.01	4748.92	5221.76	5456.61	5653.54	5315.54	5684.97
ENSG00000035720	0.787937	0.357407	2.20459	0.0274828	0.0664741	STAP1	26228	15.3816	17.5509	20.9502	13.2019	7.66638	11.8928	2.68747	8.98063	9.95965
ENSG00000035862	0.384004	0.0626353	6.13079	8.74e-10	7.75e-09	TIMP2	7077	2011.92	2028.22	2043.1	2541.37	2580.7	2809.93	1569.48	1554.65	1527.81
ENSG00000035928	-0.470929	0.0603536	-7.80283	6.05e-15	8.7e-14	RFC1	5981	3473.17	3582.58	3771.94	3506.99	3780.48	3532.15	5208.32	4799.65	5034.6
ENSG00000036054	0.410922	0.0847737	4.84728	1.25e-06	7.4e-06	TBC1D23	55773	2018.07	1866.98	2037.63	1605.92	1620.48	1906.08	1574.86	1395.99	1466.06
ENSG00000036257	0.0691551	0.0767513	0.901028	0.367573	0.536934	CUL3	8452	7218.09	6213.01	7297.94	5346.77	5510.21	5809.07	6928.3	6063.92	6757.62
ENSG00000036448	0.314609	0.323331	0.973024	0.330541	0.498047	MYOM2	9172	20.5088	17.5509	30.0589	30.1758	30.6655	20.542	21.4998	15.9656	12.9475
ENSG00000036473	-0.0276019	0.125953	-0.219144	0.826538	NA	OTC	5009	0	0	0	0	0	0	0	0	0.995965
ENSG00000036530	-0.231825	0.272569	-0.850519	0.395037	0.565125	CYP46A1	10858	34.865	31.811	36.4351	54.6936	49.8315	33.5159	47.4786	32.929	44.8184
ENSG00000036549	-0.347247	0.0612139	-5.67269	1.41e-08	1.09e-07	ZZZ3	26009	2667.17	2616.18	2684.35	3062.84	3364.58	3299.7	3448.92	3212.07	3492.85
ENSG00000036565	0.0178969	0.359629	0.0497648	0.96031	NA	SLC18A1	6570	4.10177	4.38772	7.28701	9.42994	2.87489	6.48696	4.47912	2.99354	7.96772
ENSG00000036672	0.476053	0.122984	3.87084	0.000108459	0.000464329	USP2	9099	867.524	864.381	697.732	314.017	261.615	245.423	573.327	629.642	525.87
ENSG00000036828	0.106294	0.20259	0.524678	0.599807	NA	CASR	846	0	1.09693	1.82175	0	0.958297	2.16232	0	0	0.995965
ENSG00000037042	-0.859218	0.172525	-4.98025	6.35e-07	3.91e-06	TUBG2	27175	117.926	159.055	113.86	282.898	242.449	257.316	210.518	294.365	231.064
ENSG00000037241	0.30718	0.0807831	3.80253	0.000143225	0.000597815	RPL26L1	51121	2139.07	1917.43	2093.19	1175.91	1391.45	1354.69	1624.13	1603.54	1730.99
ENSG00000037280	-0.0774144	0.354145	-0.218595	0.826965	0.902972	FLT4	2324	13.3307	4.38772	14.574	33.0048	19.1659	27.029	8.06241	17.9613	9.95965
ENSG00000037474	-0.451521	0.0485077	-9.30823	1.3e-20	2.83e-19	NSUN2	54888	13096.9	12370.1	12026.3	11364	11421	11107.8	16948.1	16852.7	17539.9
ENSG00000037637	-0.0519195	0.0759716	-0.683406	0.49435	0.657773	FBXO42	54455	1319.74	1392	1484.73	1486.16	1559.15	1612.01	1433.32	1378.03	1542.75
ENSG00000037749	-0.419929	0.101289	-4.14586	3.39e-05	0.000159791	MFAP3	4238	1106.45	1056.34	1291.62	1164.6	1277.41	1447.67	1616.06	1438.9	1596.53
ENSG00000037757	-1.32833	0.0884362	-15.0203	5.41e-51	4.27e-49	MRI1	84245	350.701	390.507	358.885	781.742	719.681	738.432	920.01	920.016	960.11
ENSG00000037897	0.297633	0.0693993	4.2887	1.8e-05	8.88e-05	METTL1	4234	1795.55	1842.84	1631.38	1544.62	1531.36	1498.49	1467.36	1427.92	1380.41
ENSG00000037965	-0.157079	0.334684	-0.469334	0.638831	NA	HOXC8	3224	2.05088	2.19386	5.46526	1.88599	0.958297	1.08116	5.37494	1.9957	5.97579
ENSG00000038002	0.203859	0.0922841	2.20903	0.0271722	0.0658224	AGA	175	1200.79	1038.79	1081.21	1170.26	1299.45	1435.78	979.135	965.917	931.227
ENSG00000038210	0.116812	0.088715	1.31672	0.187934	0.324964	PI4K2B	285540	2140.1	1908.66	2240.76	2095.33	2270.21	2488.83	2094.43	1838.04	1861.46
ENSG00000038219	0.116702	0.0843167	1.38409	0.16633	0.295087	BOD1L1	259282	3926.42	4640.02	4438.7	3679.56	3534.2	3012.11	4028.52	3876.64	4075.49
ENSG00000038274	0.399429	0.0852213	4.68696	2.77e-06	1.56e-05	MAT2B	27430	4569.37	4245.12	4421.4	3722.94	4004.73	4646.82	3606.58	3146.22	3241.87
ENSG00000038295	NA	NA	NA	NA	NA	TLL1	7092	0	0	0	0	0	0	0	0	0
ENSG00000038358	-0.422495	0.0586966	-7.19793	6.11e-13	7.4e-12	EDC4	23644	6097.28	6433.5	5580.94	6866.88	6754.08	6867.53	7988.95	8246.22	8079.27
ENSG00000038382	-0.189047	0.103501	-1.82652	0.0677725	0.143836	TRIO	7204	823.43	1025.63	1097.61	1077.84	1154.75	1020.61	1098.28	1171.47	1100.54
ENSG00000038427	-0.931777	0.181495	-5.13389	2.84e-07	1.83e-06	VCAN	1462	101.519	148.086	92.9094	141.449	117.871	124.333	242.768	214.537	223.096
ENSG00000038532	0.129715	0.0716263	1.81099	0.0701423	0.147793	CLEC16A	23274	1715.56	1759.48	1935.61	1295.67	1383.78	1381.72	1685.94	1676.39	1580.6
ENSG00000038945	0.181388	0.36358	0.498894	0.617854	NA	MSR1	4481	8.20354	7.67851	5.46526	2.82898	6.70808	7.56812	5.37494	4.98924	5.97579
ENSG00000039068	0.546099	0.360693	1.51403	0.130018	0.24375	CDH1	999	12.3053	24.1325	11.8414	13.2019	7.66638	5.4058	8.95823	4.98924	10.9556
ENSG00000039123	0.0967228	0.0660427	1.46455	0.143044	0.262772	SKIV2L2	23517	8725.49	7907.77	8701.61	5914.46	5955.82	6592.91	8117.05	7488.85	8074.29
ENSG00000039139	0.0124196	0.212889	0.0583382	0.953479	NA	DNAH5	1767	1.02544	2.19386	0	0	0	3.24348	0.895823	0	1.99193
ENSG00000039319	0.142419	0.0927878	1.53489	0.124812	0.235903	ZFYVE16	9765	1121.83	1096.93	1250.63	897.73	950.631	1050.89	1126.05	963.921	1048.75
ENSG00000039523	-0.274203	0.0913922	-3.00029	0.00269718	0.00861508	FAM65A	79567	1151.57	1353.61	1189.6	1510.68	1624.31	1591.47	1377.78	1666.41	1437.18
ENSG00000039537	NA	NA	NA	NA	NA	C6	729	0	0	0	0	0	0	0	0	0
ENSG00000039560	0.405731	0.12325	3.29194	0.00099499	0.00349038	RAI14	26064	374.286	334.564	402.607	208.402	203.159	207.583	299.205	275.406	257.955
ENSG00000039600	0	0.125953	0	1	NA	SOX30	11063	0	0	0	0.942994	0	2.16232	0	0	0
ENSG00000039650	-0.778203	0.110142	-7.06545	1.6e-12	1.86e-11	PNKP	11284	442.991	487.037	368.905	954.31	971.714	914.661	719.346	826.218	708.131
ENSG00000039987	-0.0297829	0.316344	-0.0941471	0.924992	NA	BEST2	54831	3.07633	3.29079	1.82175	6.60096	1.91659	2.16232	0	6.98494	1.99193
ENSG00000040199	-0.873443	0.114864	-7.60412	2.87e-14	3.89e-13	PHLPP2	23035	335.32	337.855	397.142	246.121	242.449	206.501	687.992	616.67	688.212
ENSG00000040275	0.268333	0.0615493	4.35965	1.3e-05	6.56e-05	SPDL1	54908	5113.88	4656.47	4690.1	2461.21	2399.58	2279.08	4026.72	3838.72	4124.29
ENSG00000040341	0.466722	0.0701686	6.65143	2.9e-11	3e-10	STAU2	27067	3718.25	3498.11	3744.61	2244.33	2326.75	2599.11	2757.34	2535.53	2614.41
ENSG00000040487	-0.388857	0.0678813	-5.72848	1.01e-08	7.98e-08	PQLC2	54896	1254.12	1243.92	1267.94	1807.72	1758.48	1862.84	1547.09	1729.27	1669.24
ENSG00000040531	-0.287606	0.108493	-2.65091	0.00802748	0.0226482	CTNS	1497	309.683	313.722	330.648	412.088	420.693	421.652	406.704	354.236	409.342
ENSG00000040608	-0.552444	0.216126	-2.55612	0.0105847	0.0290062	RTN4R	65078	45.1194	49.3619	47.3656	147.107	158.119	174.067	56.4369	86.8128	75.6934
ENSG00000040633	0.108937	0.0685632	1.58885	0.112093	0.216307	PHF23	79142	1542.26	1564.22	1574.91	1622.89	1853.35	1763.37	1453.03	1431.91	1453.11
ENSG00000040731	-0.119171	0.232143	-0.513351	0.607706	NA	CDH10	1008	0	0	0.910877	1.88599	1.91659	1.08116	0.895823	1.9957	0
ENSG00000040933	-0.15471	0.0764814	-2.02285	0.0430889	0.0980366	INPP4A	3631	1449.97	1586.16	1678.75	1940.68	2017.22	2111.5	1857.04	1679.38	1719.04
ENSG00000041353	0.306491	0.328203	0.933847	0.350383	NA	RAB27B	5874	1.02544	6.58158	4.55438	3.77198	1.91659	2.16232	2.68747	0.997848	1.99193
ENSG00000041357	0.334562	0.0654798	5.10939	3.23e-07	2.08e-06	PSMA4	5685	16196.9	13788.4	14947.5	9971.22	10656.3	10890.5	11844.6	11622.9	12099
ENSG00000041515	0.201251	0.348847	0.576904	0.564004	NA	MYO16	23026	6.15265	4.38772	3.64351	2.82898	3.83319	2.16232	1.79165	4.98924	2.9879
ENSG00000041802	0.1692	0.0618812	2.73427	0.0062518	0.0181761	LSG1	55341	3327.56	3388.42	3403.04	2182.09	2082.38	1911.49	2986.67	2923.7	3081.52
ENSG00000041880	-0.153771	0.116671	-1.31799	0.187509	0.324317	PARP3	10039	256.36	301.656	281.461	429.062	419.734	422.733	306.371	338.271	291.818
ENSG00000041982	0.0614605	0.125953	0.487963	0.625576	NA	TNC	3371	0	1.09693	0.910877	0	0	0	0	0	0
ENSG00000041988	0.100358	0.112133	0.894988	0.370793	0.540199	THAP3	90326	471.703	467.292	523.754	475.269	420.693	523.281	421.933	462.004	480.055
ENSG00000042062	-0.297724	0.361614	-0.823319	0.410326	NA	FAM65C	140876	4.10177	2.19386	7.28701	6.60096	2.87489	7.56812	8.95823	5.98709	6.97176
ENSG00000042088	-0.0176892	0.0542634	-0.325988	0.744433	0.848844	TDP1	55775	2506.18	2607.4	2561.39	1658.73	1715.35	1647.69	2538.76	2600.39	2631.34
ENSG00000042286	0.653039	0.1117	5.84638	5.02e-09	4.08e-08	AIFM2	84883	1112.6	1143	1439.19	754.395	798.262	903.849	821.47	728.429	774.861
ENSG00000042304	-0.391398	0.361621	-1.08234	0.279101	NA	C2orf83	56918	2.05088	4.38772	5.46526	5.65796	7.66638	3.24348	5.37494	8.98063	7.96772
ENSG00000042317	0.417525	0.150149	2.78073	0.00542361	0.016021	SPATA7	55812	278.92	219.386	216.789	161.252	154.286	163.255	179.165	162.649	186.245
ENSG00000042429	0.181118	0.0641028	2.82543	0.00472174	0.0141615	MED17	9440	1893.99	1825.29	1964.76	1604.03	1687.56	1662.82	1744.17	1630.48	1634.38
ENSG00000042445	-1.0164	0.12945	-7.85166	4.11e-15	6e-14	RETSAT	54884	140.486	168.927	158.493	304.587	347.862	320.023	328.767	313.324	327.673
ENSG00000042493	0.240633	0.0736911	3.26543	0.00109297	0.00379796	CAPG	822	8906.99	8947.66	9856.6	11554.5	13447.8	13478.8	7432.64	8158.41	7825.3
ENSG00000042753	0.416544	0.0780537	5.33663	9.47e-08	6.57e-07	AP2S1	1175	8272.24	7725.68	8983.98	4643.3	5194.93	5595	5974.24	6377.25	6305.46
ENSG00000042781	-0.0473568	0.279334	-0.169535	0.865376	NA	USH2A	7399	0	2.19386	0.910877	1.88599	0.958297	4.32464	0.895823	1.9957	0.995965
ENSG00000042813	0.00208556	0.125953	0.0165582	0.986789	NA	ZPBP	11055	0	1.09693	0	0	0	0	0	0.997848	0
ENSG00000042832	-0.0935719	0.355999	-0.262843	0.792671	NA	TG	7038	1.02544	5.48465	5.46526	7.54395	3.83319	12.9739	4.47912	2.99354	6.97176
ENSG00000042980	0.233647	0.358699	0.651373	0.514806	0.67515	ADAM28	10863	11.2799	14.2601	9.10877	13.2019	13.4162	12.9739	8.06241	13.9699	3.98386
ENSG00000043039	-0.0153837	0.343031	-0.0448465	0.96423	NA	BARX2	8538	2.05088	5.48465	3.64351	0.942994	4.79149	4.32464	4.47912	4.98924	1.99193
ENSG00000043093	0.394209	0.126649	3.11261	0.00185439	0.00612835	DCUN1D1	54165	2033.45	1698.05	2228	1397.52	1302.33	1772.02	1711.02	1376.03	1408.29
ENSG00000043143	-0.300281	0.0769967	-3.89992	9.62e-05	0.000416225	JADE2	23338	1797.6	1778.12	1886.43	2549.86	2925.68	3045.63	2312.12	2145.37	2285.74
ENSG00000043355	0.516816	0.0758699	6.81187	9.63e-12	1.04e-10	ZIC2	7546	4317.11	3899.59	3636.22	2430.09	2456.12	2688.84	2625.66	2812.93	2812.61
ENSG00000043462	0.134437	0.0607045	2.21461	0.0267869	0.0650041	LCP2	3937	5423.56	5993.63	5817.77	10170.2	11256.2	11071.1	5134.86	5355.45	5200.93
ENSG00000043514	-0.0159204	0.0569219	-0.279689	0.779716	0.871334	TRIT1	54802	2853.8	2824.6	2722.61	2096.28	2074.71	1965.55	2923.97	2795.97	2771.77
ENSG00000043591	0.557045	0.097384	5.72009	1.06e-08	8.37e-08	ADRB1	153	1131.06	987.237	983.747	682.727	721.598	757.893	645.888	676.541	771.873
ENSG00000044012	NA	NA	NA	NA	NA	GUCA2B	2981	0	0	0	0	0	0	0	0	0
ENSG00000044090	-1.25609	0.0713767	-17.598	2.55e-69	3.6e-67	CUL7	9820	779.336	857.8	767.869	2268.84	2354.54	2269.35	1873.17	2030.62	1887.35
ENSG00000044115	0.0290303	0.0596884	0.486365	0.626709	0.766247	CTNNA1	1495	7330.88	7093.85	7338.02	6444.42	7212.15	7389.73	7217.65	7017.87	7091.27
ENSG00000044446	-0.355577	0.0842441	-4.2208	2.43e-05	0.000117824	PHKA2	5256	1079.79	1136.42	1061.17	1429.58	1362.7	1166.57	1382.26	1426.92	1397.34
ENSG00000044459	0.0647699	0.0853399	0.758965	0.447874	0.617001	CNTLN	54875	1468.43	1417.23	1590.39	1202.32	1242.91	1253.06	1580.23	1295.21	1401.32
ENSG00000044524	0.00230665	0.132237	0.0174433	0.986083	NA	EPHA3	2042	0	0	0.910877	0	0	1.08116	0	0.997848	0
ENSG00000044574	0.186711	0.0623064	2.99666	0.00272959	0.0087012	HSPA5	3309	45372.7	42743	39965.6	43102.4	47663.8	43784.8	38833.9	36688.9	36898.5
ENSG00000046604	0.17262	0.0907126	1.90294	0.0570486	0.124664	DSG2	1829	1402.8	1556.54	1504.77	1576.69	1774.77	1929.87	1384.05	1206.4	1361.48
ENSG00000046647	-0.0939921	0.110418	-0.851235	0.394639	0.564641	GEMIN8	54960	392.744	421.221	349.777	456.409	436.984	405.435	393.266	425.083	424.281
ENSG00000046651	-0.526641	0.0827841	-6.36162	2e-10	1.89e-09	OFD1	8481	2326.73	2301.36	2023.06	4285.91	3760.36	3560.26	3229.44	3314.85	3080.52
ENSG00000046653	0.0338931	0.133956	0.253015	0.800256	0.885073	GPM6B	2824	354.803	383.926	375.281	277.24	263.532	300.562	421.037	298.357	366.515
ENSG00000046774	NA	NA	NA	NA	NA	MAGEC2	51438	0	0	0	0	0	0	0	0	0
ENSG00000046889	-0.355543	0.339428	-1.04748	0.294879	NA	PREX2	80243	2.05088	2.19386	2.73263	2.82898	1.91659	1.08116	5.37494	5.98709	2.9879
ENSG00000047056	0.488037	0.0693611	7.03617	1.98e-12	2.27e-11	WDR37	22884	2290.84	2545.98	2535.88	1451.27	1517.94	1493.08	1832.85	1747.23	1659.28
ENSG00000047188	0.219414	0.070232	3.12413	0.00178331	0.00592817	YTHDC2	64848	1799.65	1834.07	1943.81	1232.49	1186.37	1291.99	1681.46	1519.72	1582.59
ENSG00000047230	-0.150089	0.073951	-2.02957	0.0424001	0.0966762	CTPS2	56474	1087.99	986.141	1032.02	1065.58	1135.58	1168.73	1169.94	1134.55	1146.36
ENSG00000047249	0.510205	0.079138	6.44703	1.14e-10	1.1e-09	ATP6V1H	51606	2148.3	1970.09	2309.07	1517.28	1736.43	1693.1	1513.94	1502.76	1479.01
ENSG00000047315	-0.107176	0.0516438	-2.07529	0.0379592	0.0877719	POLR2B	5431	10168.3	10041.3	10274.7	8976.36	9582.97	9562.86	11182.6	10419.5	11245.4
ENSG00000047346	0.476575	0.119736	3.98023	6.88e-05	0.000306672	FAM214A	56204	577.324	606.603	476.389	785.514	711.057	729.783	445.224	374.193	359.543
ENSG00000047365	0.383743	0.156432	2.4531	0.0141631	0.0374616	ARAP2	101928667	220.47	223.774	246.848	153.708	206.034	211.907	181.852	157.66	183.258
ENSG00000047410	0.0663218	0.087404	0.758796	0.447975	0.617051	TPR	7175	17112.6	18843.1	17311.2	15946	14033.3	12064.7	17368.2	16159.2	17309.9
ENSG00000047457	0.22547	0.272162	0.828438	0.407422	NA	CP	1356	3.07633	4.38772	0.910877	0.942994	0.958297	0	2.68747	0	0.995965
ENSG00000047578	-0.352882	0.0879035	-4.01442	5.96e-05	0.000268933	KIAA0556	23247	499.39	512.267	559.278	982.6	1018.67	924.391	679.034	683.526	653.353
ENSG00000047579	-0.241895	0.0977717	-2.47408	0.0133581	0.0355233	DTNBP1	84062	472.729	515.557	474.567	488.471	509.814	501.658	567.952	628.644	537.821
ENSG00000047597	0.167268	0.104306	1.60363	0.108795	0.211232	XK	7504	758.827	766.754	738.721	663.868	740.764	725.458	763.241	583.741	662.317
ENSG00000047617	NA	NA	NA	NA	NA	ANO2	57101	0	0	0	0	0	0	0	0	0
ENSG00000047621	0.364691	0.0684325	5.3292	9.86e-08	6.84e-07	C12orf4	57102	1697.11	1586.16	1711.54	1400.35	1502.61	1540.65	1290.88	1270.26	1310.69
ENSG00000047634	-0.432818	0.353089	-1.2258	0.220272	0.367491	SCML1	6322	7.17809	19.7447	18.2175	7.54395	9.58297	4.32464	33.1455	14.9677	22.9072
ENSG00000047644	0.241374	0.217634	1.10908	0.267394	0.426368	WWC3	55841	62.552	89.9483	95.6421	71.6675	75.7055	67.0319	71.6658	70.8472	63.7418
ENSG00000047648	0.123036	0.274446	0.448306	0.653933	NA	ARHGAP6	395	2.05088	1.09693	2.73263	0	0.958297	1.08116	0.895823	0.997848	1.99193
ENSG00000047662	-0.00870879	0.345375	-0.0252155	0.979883	NA	FAM184B	27146	7.17809	3.29079	1.82175	9.42994	0.958297	5.4058	4.47912	2.99354	4.97983
ENSG00000047849	-0.281006	0.0623541	-4.50662	6.59e-06	3.48e-05	MAP4	4134	5170.28	5796.18	5460.71	5122.34	5721.99	5533.37	6708.82	6532.91	6744.68
ENSG00000047932	-0.858937	0.0948156	-9.05903	1.32e-19	2.65e-18	GOPC	57120	2091.9	1908.66	2265.35	2944.03	3128.84	3532.15	4149.45	3403.66	3934.06
ENSG00000047936	-0.570643	0.109704	-5.20166	1.98e-07	1.31e-06	ROS1	6098	371.21	428.9	316.985	1209.86	1262.08	1370.91	565.264	553.806	552.761
ENSG00000048028	0.161209	0.111754	1.44254	0.14915	0.271261	USP28	57646	628.596	679	782.443	603.516	666.017	708.159	645.888	556.799	662.317
ENSG00000048052	0.102201	0.106254	0.961855	0.336122	0.503816	HDAC9	9734	1320.77	1252.69	1189.6	618.604	689.974	860.603	1210.26	1142.54	1146.36
ENSG00000048140	0.256503	0.0698721	3.67103	0.000241571	0.000961819	TSPAN17	26262	1307.44	1343.74	1392.73	1138.19	1210.33	1156.84	1154.72	1149.52	1075.64
ENSG00000048162	-0.152119	0.0567015	-2.6828	0.00730093	0.0207871	NOP16	51491	3191.18	3093.34	3255.47	2290.53	2520.32	2434.77	3506.25	3509.43	3594.44
ENSG00000048342	0.177066	0.188458	0.939553	0.347447	0.515683	CC2D2A	57545	100.493	129.438	106.573	71.6675	74.7472	71.3565	105.707	98.787	89.6369
ENSG00000048392	0.59535	0.100116	5.9466	2.74e-09	2.29e-08	RRM2B	50484	2646.67	2412.15	2928.47	2453.67	2769.48	3083.47	1923.33	1635.47	1685.17
ENSG00000048405	0.104975	0.0986637	1.06397	0.287342	0.449758	ZNF800	168850	1514.58	1440.27	1683.3	1207.03	1319.58	1552.55	1517.52	1367.05	1423.23
ENSG00000048462	0	0.125953	0	1	NA	TNFRSF17	608	0	0	0	0.942994	0	0	0	0	0
ENSG00000048471	-0.561793	0.100681	-5.57993	2.41e-08	1.8e-07	SNX29	101929304	382.49	414.64	412.627	418.689	494.481	465.98	620.805	590.726	587.619
ENSG00000048540	-0.0281439	0.309075	-0.0910585	0.927446	NA	LMO3	55885	2.05088	3.29079	2.73263	0.942994	0	1.08116	3.58329	0.997848	3.98386
ENSG00000048544	0.274999	0.0798394	3.4444	0.000572321	0.00209749	MRPS10	55173	8779.83	7644.51	8166.92	5006.35	5035.85	5871.78	7185.4	6345.32	6744.68
ENSG00000048545	NA	NA	NA	NA	NA	GUCA1A	2978	0	0	0	0	0	0	0	0	0
ENSG00000048649	0.0476659	0.0856257	0.556677	0.577748	0.727775	RSF1	51773	2464.14	2465.9	2913.89	1910.51	2105.38	1985.01	2674.93	2312.01	2600.46
ENSG00000048707	-0.227107	0.0964283	-2.35519	0.0185133	0.0472845	VPS13D	55187	1487.92	1678.3	1925.59	1742.65	1985.59	1747.15	2049.64	1868.97	2060.65
ENSG00000048740	0.392319	0.0788158	4.97767	6.44e-07	3.96e-06	CELF2	10659	6768.94	6663.85	6718.63	6302.97	6556.67	7755.16	5436.75	4850.54	5014.68
ENSG00000048828	0.33477	0.0805454	4.1563	3.23e-05	0.000153486	FAM120A	23196	10358	10717	12030.9	7097.91	8075.57	8654.68	8939.42	8328.04	8907.91
ENSG00000048991	-0.360744	0.0582689	-6.19102	5.98e-10	5.4e-09	R3HDM1	23518	3242.45	3476.17	3413.05	3538.11	3722.99	3766.76	4430.74	4135.08	4463.92
ENSG00000049089	0.199073	0.0731084	2.72298	0.00646961	0.0187134	COL9A2	1298	2345.19	2351.82	2316.36	8039.02	8392.77	7227.55	1953.79	2189.28	1958.07
ENSG00000049130	-0.271738	0.12862	-2.11272	0.034625	0.0810891	KITLG	4254	937.254	850.121	1004.7	1175.91	1323.41	1613.09	1336.57	1038.76	1016.88
ENSG00000049167	0.0956544	0.0887199	1.07816	0.280961	0.442735	ERCC8	1161	678.843	681.194	720.503	593.143	551.979	571.933	677.242	599.707	668.293
ENSG00000049192	0.428087	0.364001	1.17606	0.239571	0.391845	ADAMTS6	11174	9.22898	6.58158	4.55438	16.0309	18.2077	12.9739	0.895823	5.98709	2.9879
ENSG00000049239	0.0381108	0.0684492	0.556774	0.577682	0.727739	H6PD	9563	3025.05	3308.34	3573.37	3873.82	4037.31	3794.87	3245.57	3136.24	3266.77
ENSG00000049245	-1.38229	0.0847834	-16.3038	9.28e-60	9.83e-58	VAMP3	9341	922.898	774.433	762.404	1024.09	933.382	989.261	2231.5	2118.43	2144.31
ENSG00000049246	-0.261376	0.150563	-1.73599	0.0825652	0.168838	PER3	8863	132.282	145.892	146.651	147.107	147.578	151.362	163.04	166.641	184.254
ENSG00000049247	0.294404	0.108125	2.72281	0.00647287	0.0187195	UTS2	10911	394.795	369.666	372.549	465.839	467.649	460.574	329.663	279.398	312.733
ENSG00000049249	0.303711	0.322371	0.942114	0.346134	NA	TNFRSF9	3604	2.05088	2.19386	3.64351	5.65796	3.83319	2.16232	0.895823	0.997848	0.995965
ENSG00000049283	-0.0233837	0.243834	-0.0958999	0.9236	NA	EPN3	55040	0	4.38772	0	1.88599	0.958297	0	1.79165	1.9957	0.995965
ENSG00000049319	-0.243079	0.248109	-0.979727	0.327221	NA	SRD5A2	NA	0	0	0	2.82898	2.87489	1.08116	0.895823	1.9957	0.995965
ENSG00000049323	-0.153933	0.363854	-0.423061	0.67225	0.799238	LTBP1	4052	3.07633	17.5509	5.46526	4.71497	12.4579	12.9739	15.229	9.97848	6.97176
ENSG00000049449	-0.0499351	0.0965895	-0.516983	0.605168	0.749414	RCN1	440034	1226.43	1103.51	1181.41	1379.6	1541.9	1561.19	1384.05	1116.59	1135.4
ENSG00000049540	-0.201968	0.357678	-0.564664	0.572302	NA	ELN	2006	7.17809	1.09693	8.19789	7.54395	7.66638	5.4058	1.79165	10.9763	10.9556
ENSG00000049541	-0.127289	0.0660727	-1.9265	0.0540424	0.118949	RFC2	5982	2472.34	2431.9	2746.29	1240.04	1303.28	1217.39	2809.3	2739.09	2817.59
ENSG00000049618	0.123205	0.0762158	1.61653	0.105979	0.207002	ARID1B	57492	5091.32	5604.22	5929.81	4075.62	4513.58	4286.8	5232.5	4665.94	5352.32
ENSG00000049656	0.0809938	0.0699238	1.15832	0.246735	0.400822	CLPTM1L	81037	21726	20455.6	23675.5	20307.4	23177.4	23413.6	20665.7	20736.3	20830.6
ENSG00000049759	0.681203	0.11502	5.92249	3.17e-09	2.63e-08	NEDD4L	23327	541.433	560.532	613.02	339.478	390.027	327.591	360.121	380.18	316.717
ENSG00000049768	-0.079202	0.363933	-0.217628	0.827719	0.903553	FOXP3	50943	13.3307	6.58158	4.55438	7.54395	3.83319	8.64928	5.37494	14.9677	6.97176
ENSG00000049769	0.315402	0.209725	1.50389	0.13261	0.247736	PPP1R3F	89801	97.417	80.0759	96.5529	85.8124	81.4553	88.6551	64.4993	61.8666	89.6369
ENSG00000049860	0.990084	0.0610252	16.2242	3.4e-59	3.56e-57	HEXB	3074	3612.63	3450.94	3544.22	1854.87	1966.43	2046.64	1834.65	1739.25	1739.95
ENSG00000049883	-0.29478	0.121083	-2.43452	0.0149115	0.0391976	PTCD2	79810	420.431	442.063	490.052	363.996	402.485	463.817	574.223	600.705	494.995
ENSG00000050030	0.613711	0.298305	2.05733	0.0396545	0.0911859	KIAA2022	340533	25.636	34.0048	30.0589	33.0048	35.457	32.4348	19.7081	17.9613	13.9435
ENSG00000050130	0.453361	0.0761209	5.95579	2.59e-09	2.18e-08	JKAMP	51528	2661.02	2407.76	2337.31	2125.51	1956.84	2254.22	1863.31	1761.2	1763.85
ENSG00000050165	0.270579	0.36222	0.747002	0.455062	0.623099	DKK3	27122	17.4325	17.5509	8.19789	9.42994	4.79149	10.8116	8.95823	4.98924	16.9314
ENSG00000050327	-0.219477	0.296884	-0.739269	0.459744	0.627052	ARHGEF5	7984	45.1194	38.3926	61.0287	64.1236	99.6629	36.7594	46.5828	78.83	50.7942
ENSG00000050344	-0.0361999	0.127168	-0.284663	0.775902	0.869142	NFE2L3	9603	458.373	435.481	401.697	494.129	357.445	431.383	430.891	421.092	477.067
ENSG00000050393	-0.691064	0.0826459	-8.36174	6.18e-17	1.05e-15	MCUR1	63933	1560.72	1345.93	1341.72	1370.17	1555.32	1577.41	2231.5	2300.04	2370.4
ENSG00000050405	0.0952544	0.0828265	1.15005	0.250124	0.405371	LIMA1	51474	1146.44	1190.17	1129.49	446.036	446.567	381.649	1140.38	1041.75	1057.71
ENSG00000050426	-0.226503	0.0869995	-2.6035	0.00922771	0.0256867	LETMD1	25875	1164.9	1185.78	1076.66	1568.2	1400.07	1374.15	1224.59	1439.9	1354.51
ENSG00000050438	0.533305	0.254892	2.09228	0.0364133	0.0846361	SLC4A8	9498	50.2467	51.5557	40.9895	47.1497	53.6647	52.9768	30.458	32.929	28.883
ENSG00000050555	-0.0874857	0.259733	-0.336829	0.736246	0.843517	LAMC3	10319	36.9159	28.5202	34.6133	68.8385	90.08	87.5739	31.3538	43.9053	32.8668
ENSG00000050628	-0.309541	0.324601	-0.953604	0.340284	0.508463	PTGER3	5733	30.7633	13.1632	18.2175	16.0309	22.0408	17.2986	31.3538	30.9333	20.9153
ENSG00000050730	-0.224496	0.36244	-0.619402	0.535652	NA	TNIP3	79931	4.10177	4.38772	4.55438	10.3729	15.3328	3.24348	8.06241	4.98924	5.97579
ENSG00000050748	-0.205646	0.083044	-2.47635	0.0132732	0.0353319	MAPK9	5601	2969.68	2565.72	2645.19	1942.57	2039.26	2325.57	3112.99	3026.47	3312.58
ENSG00000050767	-0.194808	0.086461	-2.25313	0.0242509	0.0597192	COL23A1	91522	946.483	931.294	940.025	2114.19	2450.37	2268.27	994.364	1182.45	1056.72
ENSG00000050820	0.250332	0.0920135	2.7206	0.00651629	0.0188252	BCAR1	9564	1117.73	1229.66	1217.84	979.771	1151.87	1104.95	905.677	1070.69	1013.89
ENSG00000051009	-0.0773907	0.0910342	-0.850128	0.395254	0.565221	FAM160A2	84067	973.144	1112.29	950.955	1173.08	1122.17	1007.64	1017.66	1126.57	1060.7
ENSG00000051108	0.972403	0.0634908	15.3157	6.01e-53	5.21e-51	HERPUD1	9709	2888.67	2846.53	3048.7	1923.71	2064.17	2129.88	1477.21	1483.8	1493.95
ENSG00000051128	0.294701	0.0625739	4.70966	2.48e-06	1.4e-05	HOMER3	9454	18596.4	17469.7	17220.1	13910.1	14757.8	15406.5	13605.8	15301	14469.4
ENSG00000051180	-0.49089	0.078489	-6.25425	3.99e-10	3.68e-09	RAD51	5888	1577.13	1446.85	1737.04	1978.4	2096.75	1983.93	2155.35	2196.26	2372.39
ENSG00000051341	0.08164	0.0825134	0.989415	0.32246	0.489344	POLQ	10721	1926.81	2259.68	2297.23	2106.65	1941.51	1873.65	2056.81	1942.81	2123.4
ENSG00000051382	-0.614209	0.0756848	-8.11535	4.84e-16	7.58e-15	PIK3CB	5291	3717.23	3617.68	3793.8	6420.84	7053.07	7761.64	6037.85	5346.47	5731.78
ENSG00000051523	0.196438	0.0938904	2.09221	0.0364201	0.0846417	CYBA	1535	19035.3	17103.3	17319.4	17743.4	21046.1	22328.1	13715.1	17078.2	15752.2
ENSG00000051596	0.302093	0.0765265	3.94755	7.9e-05	0.000347961	THOC3	84321	3509.06	3301.76	3577.92	2512.14	2958.26	3044.55	2755.55	2782	2870.37
ENSG00000051620	0.138479	0.0814857	1.69942	0.0892398	0.179953	HEBP2	23593	12060.2	10278.2	10869.5	9205.51	9883.88	10978.1	9475.12	9909.63	10748.5
ENSG00000051825	-0.0108808	0.0663658	-0.163951	0.869769	0.927197	MPHOSPH9	10198	1756.58	1944.86	1925.59	1685.13	1579.27	1582.82	1872.27	1863.98	1934.16
ENSG00000052126	0.11667	0.134872	0.865045	0.387014	0.556849	PLEKHA5	54477	271.742	241.325	214.056	252.722	244.366	245.423	222.164	209.548	236.044
ENSG00000052344	-0.37629	0.363263	-1.03586	0.300267	0.464171	PRSS8	5652	9.22898	8.77544	1.82175	23.5748	16.2911	9.73044	15.229	7.98279	9.95965
ENSG00000052723	-0.112041	0.0758492	-1.47715	0.139635	0.257558	SIKE1	80143	8531.68	7870.48	8135.95	6382.18	6357.35	7191.87	9752.83	8290.12	8497.57
ENSG00000052749	-1.33055	0.079365	-16.7649	4.4e-63	5.06e-61	RRP12	23223	1951.42	1978.86	1603.14	3665.42	3653.03	3952.72	4666.34	4705.85	4691.99
ENSG00000052795	0.647423	0.142699	4.53697	5.71e-06	3.05e-05	FNIP2	57600	488.11	474.971	658.564	387.57	465.733	494.09	360.121	313.324	343.608
ENSG00000052802	0.273887	0.150875	1.81533	0.0694735	0.14666	MSMO1	6307	867.524	770.045	604.822	788.343	638.226	974.125	661.117	611.681	563.716
ENSG00000052841	-0.0115332	0.0550096	-0.209658	0.833934	0.906982	TTC17	55761	3348.07	3575.99	3334.72	3788.01	3750.78	3648.91	3434.59	3350.77	3553.6
ENSG00000052850	-0.132294	0.16847	-0.785267	0.432297	0.601769	ALX4	60529	117.926	138.213	127.523	195.2	260.657	237.855	140.644	154.666	127.484
ENSG00000053108	NA	NA	NA	NA	NA	FSTL4	23105	0	0	0	0	0	0	0	0	0
ENSG00000053254	0.303215	0.0750251	4.04151	5.31e-05	0.000241782	FOXN3	1112	6564.88	6942.47	7246.02	5790.92	6439.76	6792.93	5963.49	5213.76	5603.3
ENSG00000053328	NA	NA	NA	NA	NA	METTL24	728464	0	0	0	0	0	0	0	0	0
ENSG00000053371	-0.777094	0.081068	-9.58571	9.18e-22	2.13e-20	AKR7A2	8574	2388.25	2222.38	2130.54	3380.63	3943.39	4163.55	3792.02	3992.39	3846.42
ENSG00000053372	-0.133114	0.059813	-2.22551	0.0260469	0.0634816	MRTO4	51154	5736.32	5555.95	6154.79	4111.45	4517.41	4150.57	6377.36	6306.4	6465.81
ENSG00000053438	0.105198	0.349915	0.300639	0.76369	0.861472	NNAT	4826	12.3053	20.8417	15.4849	13.2019	7.66638	8.64928	12.5415	9.97848	20.9153
ENSG00000053501	-0.0937154	0.0736369	-1.27267	0.203135	0.34535	USE1	55850	1166.95	1065.12	1048.42	1289.07	1311.91	1284.42	1186.97	1203.41	1111.5
ENSG00000053524	-0.504197	0.253615	-1.98804	0.0468068	0.105293	MCF2L2	23101	26.6615	40.5864	30.0589	76.3825	82.4136	67.0319	53.7494	40.9118	51.7902
ENSG00000053702	-0.472712	0.267986	-1.76394	0.0777416	0.16055	NRIP2	83714	35.8905	42.7803	48.2765	80.1545	47.9149	38.9217	65.3951	66.8558	55.774
ENSG00000053747	-0.122977	0.203526	-0.60423	0.545691	0.701878	LAMA3	3909	91.2643	91.0452	77.4245	133.905	162.911	112.441	89.5823	83.8193	111.548
ENSG00000053770	0.168474	0.0882357	1.90936	0.056216	0.123027	AP5M1	55745	1848.87	1660.75	1982.98	1058.98	1057	1220.63	1709.23	1536.69	1634.38
ENSG00000053900	-0.0150183	0.0737436	-0.203655	0.838623	0.910238	ANAPC4	29945	1891.94	1631.14	1757.99	1584.23	1444.15	1527.68	1828.37	1731.27	1777.8
ENSG00000053918	0.383342	0.121172	3.16362	0.0015582	0.00524168	KCNQ1	3784	326.091	383.926	355.242	593.143	713.932	627.073	262.476	293.367	253.971
ENSG00000054116	0.193307	0.0664016	2.91119	0.00360059	0.0111388	TRAPPC3	27095	2125.74	2051.26	2295.41	1558.77	1693.31	1617.41	1902.73	1879.95	1874.41
ENSG00000054118	0.326753	0.0632882	5.16294	2.43e-07	1.59e-06	THRAP3	9967	9653.51	9848.24	10830.3	7210.13	7923.2	7124.84	8106.3	7878.01	8160.94
ENSG00000054148	0.270187	0.0707958	3.81642	0.000135402	0.00056751	PHPT1	29085	2738.96	2699.55	2671.6	2523.45	2627.65	2865.07	2133.85	2406.81	2173.2
ENSG00000054179	0.177521	0.290045	0.612046	0.540507	NA	ENTPD2	954	0	2.19386	2.73263	1.88599	3.83319	5.4058	0.895823	0.997848	0
ENSG00000054219	0.211736	0.0708689	2.98772	0.00281068	0.00893147	LY75	100526664	5262.57	5419.93	5088.16	5117.63	5599.33	5819.88	4729.05	4155.04	4711.91
ENSG00000054267	0.388077	0.0631365	6.14664	7.91e-10	7.05e-09	ARID4B	51742	3622.89	3544.18	3775.58	3509.82	3371.29	3339.7	2768.99	2610.37	2966.98
ENSG00000054277	0.559745	0.0967187	5.78735	7.15e-09	5.72e-08	OPN3	23596	2177.01	1911.95	2178.82	1259.84	1247.7	1590.39	1389.42	1400.98	1433.19
ENSG00000054282	-0.439209	0.0718904	-6.10942	1e-09	8.8e-09	SDCCAG8	10806	953.661	960.911	900.857	1624.78	1727.81	1562.28	1248.78	1278.24	1300.73
ENSG00000054356	-0.0981854	0.234142	-0.419341	0.674967	NA	PTPRN	5798	1.02544	0	0.910877	0	2.87489	1.08116	1.79165	0	1.99193
ENSG00000054392	0.479885	0.259956	1.84602	0.0648888	0.138853	HHAT	55733	48.1958	58.1373	42.8112	55.6366	71.8723	91.8986	31.3538	32.929	35.8547
ENSG00000054523	0.205201	0.102915	1.99389	0.0461638	0.104106	KIF1B	23095	957.763	981.753	1191.43	813.804	908.466	958.989	925.385	847.173	937.203
ENSG00000054598	-0.300482	0.20295	-1.48058	0.138719	0.256302	FOXC1	2296	77.9336	109.693	91.9985	86.7554	87.2051	122.171	106.603	118.744	125.492
ENSG00000054611	0.442254	0.0778524	5.68067	1.34e-08	1.04e-07	TBC1D22A	25771	1449.97	1409.56	1393.64	779.856	832.76	747.081	1003.32	1119.59	996.961
ENSG00000054654	-0.217342	0.188911	-1.1505	0.249938	0.405137	SYNE2	23224	75.8827	108.596	120.236	209.345	240.533	204.339	117.353	107.768	134.455
ENSG00000054690	-0.754043	0.113021	-6.67169	2.53e-11	2.63e-10	PLEKHH1	57475	368.134	420.124	414.449	663.868	524.189	564.365	636.93	719.449	700.163
ENSG00000054793	0.00182654	0.249619	0.0073173	0.994162	0.996918	ATP9A	10079	32.8141	55.9435	47.3656	91.4704	83.3719	96.2232	40.312	39.9139	55.774
ENSG00000054796	NA	NA	NA	NA	NA	SPO11	23626	0	0	0	0	0	0	0	0	0
ENSG00000054803	NA	NA	NA	NA	NA	CBLN4	140689	0	0	0	0	0	0	0	0	0
ENSG00000054938	-0.198776	0.212957	-0.933408	0.350609	NA	CHRDL2	25884	1.02544	0	0.910877	0	0	0	0.895823	3.99139	0.995965
ENSG00000054965	0.128599	0.0698265	1.84169	0.0655198	0.140008	FAM168A	23201	1438.7	1544.48	1573.99	1938.8	2132.21	2066.1	1421.67	1342.11	1401.32
ENSG00000054967	-0.479096	0.0729628	-6.56631	5.16e-11	5.21e-10	RELT	84957	1060.31	1094.74	1082.12	1062.75	1088.63	1106.03	1415.4	1613.52	1499.92
ENSG00000054983	-0.920759	0.0783481	-11.7521	6.88e-32	2.72e-30	GALC	2581	867.524	820.504	846.204	1852.04	2089.09	2076.91	1696.69	1617.51	1520.84
ENSG00000055044	-0.358385	0.0564504	-6.34868	2.17e-10	2.04e-09	NOP58	51602	9331.52	8380.55	8639.67	7972.07	8217.4	7930.31	11419.1	10802.7	11612
ENSG00000055070	0.245511	0.0597587	4.10837	3.98e-05	0.000185362	SZRD1	26099	6705.36	6938.09	7263.33	3789.89	4052.64	4288.96	5984.99	5783.53	5847.31
ENSG00000055118	0.0968596	0.176948	0.54739	0.584111	0.7329	KCNH2	3757	115.875	120.662	109.305	92.4134	110.204	105.954	97.6447	114.753	109.556
ENSG00000055130	-0.0266383	0.0515254	-0.516995	0.60516	0.749414	CUL1	8454	4383.76	4364.69	4558.94	4092.59	4272.09	4174.36	4680.68	4382.55	4493.79
ENSG00000055147	0.308189	0.0881869	3.49472	0.000474556	0.00177171	FAM114A2	10827	1030.57	1045.37	1155.9	824.177	878.759	926.554	902.99	797.281	902.344
ENSG00000055163	-0.356195	0.276922	-1.28626	0.198351	0.33879	CYFIP2	26999	33.8396	39.4895	27.3263	48.0927	48.8732	27.029	46.5828	42.9075	45.8144
ENSG00000055208	-0.93309	0.0567002	-16.4566	7.53e-61	8.29e-59	TAB2	23118	2517.46	2567.91	2498.53	4748.92	4886.36	5222	4847.3	4709.84	4979.83
ENSG00000055211	0.306609	0.0802831	3.81909	0.000133942	0.000562007	GINM1	116254	2030.38	1717.79	1820.84	1617.23	1792.97	1808.78	1529.17	1442.89	1518.85
ENSG00000055332	-0.59948	0.0787212	-7.61523	2.63e-14	3.58e-13	EIF2AK2	5610	1369.99	1318.51	1408.22	1489.93	1528.48	1553.63	2296.89	1909.88	2030.77
ENSG00000055483	-0.481598	0.0520261	-9.25686	2.11e-20	4.49e-19	USP36	57602	2994.29	3103.22	3052.35	2209.43	2231.87	2142.86	4366.24	4297.73	4131.26
ENSG00000055609	-0.202983	0.0966336	-2.10054	0.0356811	0.0832269	KMT2C	58508	2889.7	3706.53	3683.59	3638.07	4031.56	3859.74	4195.14	3581.28	4086.44
ENSG00000055732	-0.301342	0.156212	-1.92906	0.0537231	0.118369	MCOLN3	55283	233.801	220.483	207.68	291.385	199.326	264.884	278.601	302.348	243.015
ENSG00000055813	0.099971	0.2491	0.401329	0.688178	NA	CCDC85A	114800	3.07633	0	2.73263	0	1.91659	0	1.79165	0.997848	0.995965
ENSG00000055917	-0.351417	0.0831033	-4.22868	2.35e-05	0.00011406	PUM2	23369	5163.1	5139.12	5580.94	6657.54	7384.64	8294.66	7000.86	6251.52	7079.32
ENSG00000055950	-0.311483	0.0846789	-3.6784	0.000234701	0.000936605	MRPL43	84545	1337.18	1271.34	1131.31	1481.44	1596.52	1659.58	1509.46	1656.43	1486.98
ENSG00000055955	-0.0193784	0.319637	-0.0606265	0.951657	0.973439	ITIH4	3700	15.3816	19.7447	19.1284	39.6057	45.04	38.9217	9.85405	20.9548	24.8991
ENSG00000055957	0.12684	0.323629	0.39193	0.69511	NA	ITIH1	3697	4.10177	3.29079	0.910877	4.71497	2.87489	5.4058	3.58329	0	1.99193
ENSG00000056050	0.0823645	0.0907367	0.90773	0.364021	0.533168	C4orf27	54969	1163.88	971.88	1060.26	895.844	789.637	883.307	1057.97	991.861	966.086
ENSG00000056097	-0.108903	0.0633016	-1.72039	0.0853625	0.173658	ZFR	51663	24110.2	22501.3	22700	25703.2	27349.8	29631.3	26047.8	23968.3	24771.6
ENSG00000056277	-0.782016	0.111925	-6.98696	2.81e-12	3.19e-11	ZNF280C	55609	259.437	274.233	265.065	386.627	361.278	324.348	481.057	445.04	465.116
ENSG00000056291	-0.172304	0.191735	-0.898658	0.368835	NA	NPFFR2	10886	0	0	0	0.942994	2.87489	0	0.895823	2.99354	0
ENSG00000056487	NA	NA	NA	NA	NA	PHF21B	112885	0	0	0	0	0	0	0	0	0
ENSG00000056558	-0.117725	0.219065	-0.537398	0.590993	0.738009	TRAF1	7185	52.2975	68.0097	58.2961	82.0405	104.454	89.7362	60.0201	72.8429	62.7458
ENSG00000056586	0.465272	0.0855005	5.44174	5.28e-08	3.79e-07	RC3H2	54542	3219.89	3492.63	3541.49	2365.03	2673.65	2999.14	2560.26	2344.94	2487.92
ENSG00000056661	-0.629624	0.158199	-3.97995	6.89e-05	0.000306963	PCGF2	7703	92.2898	98.7237	97.4638	205.573	189.743	185.959	151.394	157.66	148.399
ENSG00000056678	NA	NA	NA	NA	NA	KIFC1	3833	0	0	0	0	0	0	0	0	0
ENSG00000056736	-0.1309	0.263039	-0.497647	0.618733	0.760367	IL17RB	55540	34.865	41.6834	33.7024	40.5487	45.9983	47.571	34.0413	38.9161	49.7983
ENSG00000056972	-0.234074	0.0827114	-2.83001	0.00465467	0.01398	TRAF3IP2	10758	646.028	614.281	606.644	757.224	811.678	801.139	733.679	759.363	707.135
ENSG00000056998	-0.48702	0.0804158	-6.05627	1.39e-09	1.2e-08	GYG2	8908	831.633	844.637	859.868	1063.7	1241.95	1114.68	1231.76	1172.47	1165.28
ENSG00000057019	-0.345252	0.105631	-3.26847	0.0010813	0.00376489	DCBLD2	131566	546.561	506.782	558.367	689.328	704.349	837.899	740.846	634.632	683.232
ENSG00000057149	0	0.125953	0	1	NA	SERPINB3	6317	0	0	0	0	0.958297	0	0	0	0
ENSG00000057252	-0.031911	0.0960283	-0.332308	0.739656	0.845605	SOAT1	6646	2629.23	2488.94	2994.05	1776.6	2073.76	2253.14	2927.55	2592.41	2778.74
ENSG00000057294	-0.656163	0.296096	-2.21605	0.0266881	0.064797	PKP2	5318	20.5088	23.0355	22.7719	24.5178	48.8732	41.0841	46.5828	34.9247	36.8507
ENSG00000057468	-0.0299982	0.131125	-0.228775	0.819044	NA	MSH4	4438	1.02544	0	0	0	0	0	0.895823	0	0.995965
ENSG00000057593	NA	NA	NA	NA	NA	F7	2155	0	0	0	0	0	0	0	0	0
ENSG00000057608	0.0322546	0.0645185	0.499928	0.617126	0.759074	GDI2	2665	17567.9	16314.6	17995.3	16669.3	17692.1	19410.1	17050.2	16628.1	17045.9
ENSG00000057657	0.79724	0.193275	4.1249	3.71e-05	0.000173679	PRDM1	639	191.758	197.447	256.867	130.133	185.91	203.258	117.353	135.707	102.584
ENSG00000057663	0.156144	0.0793397	1.96804	0.049063	0.1096	ATG5	9474	3339.86	2939.77	3293.73	2394.26	2521.28	2833.72	3009.07	2761.05	2810.61
ENSG00000057704	0.0279349	0.35765	0.0781068	0.937743	NA	TMCC3	57458	5.12721	3.29079	3.64351	6.60096	5.74978	4.32464	4.47912	3.99139	2.9879
ENSG00000057757	0.20552	0.079926	2.57138	0.0101293	0.0278727	PITHD1	57095	2007.82	1798.97	2162.42	1405.06	1549.57	1543.9	1734.31	1675.39	1760.87
ENSG00000057935	0.144101	0.0923455	1.56046	0.118651	0.226312	MTA3	57504	817.277	827.086	696.821	800.602	847.135	824.925	714.867	664.567	733.03
ENSG00000058056	-0.319496	0.0910898	-3.50749	0.000452359	0.00169644	USP13	8975	2052.93	1981.06	2305.43	1473.9	1565.86	1793.64	2820.95	2437.74	2682.13
ENSG00000058063	-0.0309301	0.0768389	-0.402531	0.687293	0.810039	ATP11B	23200	4457.6	4531.42	4818.54	4605.58	4878.69	5290.11	5135.75	4323.68	4650.16
ENSG00000058085	0.182878	0.28057	0.651809	0.514525	0.674827	LAMC2	3918	28.7124	31.811	28.2372	49.9787	61.331	42.1652	27.7705	22.9505	24.8991
ENSG00000058091	0.138595	0.0936204	1.48039	0.138769	0.25637	CDK14	5218	1048	1008.08	1045.69	962.797	1029.21	1124.41	1026.61	835.199	950.151
ENSG00000058262	-0.115552	0.0580905	-1.98917	0.0466826	0.105054	SEC61A1	29927	14514.1	15080.6	15777.3	13704.5	15037.6	15435.7	16671.3	16313.8	16197.4
ENSG00000058272	-0.0938514	0.0606741	-1.54681	0.121908	0.231443	PPP1R12A	4659	3371.65	3430.1	3423.07	3937	4202.13	4263.01	3802.77	3414.64	3698.02
ENSG00000058335	-0.0405505	0.146273	-0.277225	0.781607	0.872594	RASGRF1	5923	250.208	262.166	216.789	1111.79	1353.12	1343.88	196.185	258.443	296.798
ENSG00000058404	-0.305055	0.243626	-1.25215	0.210516	0.355233	CAMK2B	816	43.0686	44.9742	34.6133	74.4965	72.8306	62.7073	44.7912	61.8666	49.7983
ENSG00000058453	-0.607855	0.155084	-3.91951	8.87e-05	0.00038651	CROCC	9696	199.961	202.932	190.373	309.302	255.865	203.258	279.497	329.29	314.725
ENSG00000058600	-0.403529	0.0552456	-7.30427	2.79e-13	3.46e-12	POLR3E	101060521	2958.4	2886.02	2783.64	3021.35	3072.3	3225.1	3852.04	3704.01	3872.31
ENSG00000058668	-0.00859924	0.0929323	-0.0925323	0.926275	0.960093	ATP2B4	493	3002.49	3382.93	3710.91	4087.88	4635.28	4984.15	3490.13	3132.25	3536.67
ENSG00000058673	0.324438	0.0606251	5.35154	8.72e-08	6.08e-07	ZC3H11A	441155	9636.08	9758.29	9273.64	7810.82	7106.73	6812.39	7865.33	7490.85	7499.62
ENSG00000058729	0.0812078	0.0760834	1.06735	0.285813	0.448324	RIOK2	55781	2446.7	2196.05	2329.11	1224.95	1112.58	1262.79	2321.08	2056.57	2208.05
ENSG00000058799	0.0930047	0.0815886	1.13992	0.254318	0.410952	YIPF1	54432	1146.44	1134.23	1012.89	1286.24	1402.95	1356.86	1004.22	985.874	1093.57
ENSG00000058804	0.0882341	0.0943817	0.934865	0.349858	0.518085	NDC1	55706	9699.66	8750.22	10413.1	7633.53	7777.54	9565.02	9729.53	8363.96	9029.42
ENSG00000058866	-0.367064	0.0938411	-3.91154	9.17e-05	0.000398401	DGKG	1608	381.464	422.318	389.855	558.252	574.02	578.42	524.057	513.892	506.946
ENSG00000059122	0.188887	0.0702787	2.68769	0.00719479	0.0205194	FLYWCH1	84256	1102.35	1189.07	1150.44	1073.13	1052.21	1075.75	978.239	1037.76	999.949
ENSG00000059145	0.248844	0.0671714	3.70461	0.000211716	0.00085269	UNKL	64718	1312.57	1322.9	1412.77	1469.18	1493.99	1432.54	1163.67	1116.59	1122.45
ENSG00000059377	0.173086	0.188905	0.916264	0.359528	0.528435	TBXAS1	6916	75.8827	98.7237	106.573	187.656	213.7	235.693	77.9366	84.8171	84.657
ENSG00000059378	0.905268	0.0847648	10.6798	1.27e-26	3.91e-25	PARP12	64761	1077.74	1109	1071.19	769.483	850.01	889.794	594.827	581.746	546.785
ENSG00000059573	-0.189044	0.0565339	-3.34391	0.000826068	0.00294196	ALDH18A1	5832	6350.56	6183.4	6413.48	4260.45	4611.33	4749.53	7317.98	6938.04	7362.17
ENSG00000059588	-0.178106	0.071266	-2.49917	0.0124486	0.0333933	TARBP1	6894	7673.38	7308.85	6923.57	7482.66	6275.89	6507.5	8169.01	8398.89	8244.6
ENSG00000059691	0.167041	0.0764289	2.18558	0.0288463	0.069352	PET112	5188	1069.54	1012.47	1101.25	909.989	1016.75	947.096	935.239	948.954	949.155
ENSG00000059728	0.501816	0.119136	4.21212	2.53e-05	0.000122044	MXD1	4084	372.235	344.436	345.222	484.699	476.274	501.658	267.851	261.436	212.141
ENSG00000059758	0.508462	0.0830701	6.12088	9.31e-10	8.21e-09	CDK17	5128	1549.44	1538.99	1715.18	669.526	754.18	779.516	1107.24	1079.67	1176.23
ENSG00000059769	0.225955	0.146965	1.53748	0.124177	0.234934	DNAJC25	552891	882.906	789.79	824.343	493.186	670.808	462.736	859.094	659.578	600.567
ENSG00000059804	0.66754	0.143605	4.64844	3.34e-06	1.86e-05	SLC2A3	6515	257.386	242.422	253.224	181.998	214.659	211.907	168.415	159.656	136.447
ENSG00000059915	-0.72929	0.308041	-2.36751	0.0179083	0.0459784	PSD	5662	14.3562	15.357	14.574	26.4038	36.4153	25.9478	25.9789	32.929	27.887
ENSG00000060069	0.20768	0.0599655	3.46332	0.000533559	0.0019705	CTDP1	9150	2551.3	2411.05	2456.63	1987.83	2136.05	2173.13	2135.64	2162.34	2120.41
ENSG00000060138	0.292573	0.0729452	4.01087	6.05e-05	0.000272633	YBX3	8531	11805.9	10626	11304	7699.54	8754.05	8563.86	8470.9	9207.15	9811.25
ENSG00000060140	1.00417	0.280366	3.58163	0.000341459	0.00131925	STYK1	55359	36.9159	44.9742	40.0786	45.2637	58.4561	54.058	16.1248	14.9677	19.9193
ENSG00000060237	-0.486544	0.100477	-4.84237	1.28e-06	7.58e-06	WNK1	65125	11997.7	13999	16210.9	14809.7	16826.7	18115.9	20290.4	18527	20718.1
ENSG00000060303	-0.190047	0.322814	-0.588721	0.556049	NA	RPS17P5	NA	0	4.38772	2.73263	0.942994	3.83319	3.24348	4.47912	1.9957	4.97983
ENSG00000060339	-0.270658	0.065196	-4.15145	3.3e-05	0.000156158	CCAR1	55749	6174.19	5968.4	6218.56	6222.82	5882.03	5628.52	7587.62	6803.33	7793.43
ENSG00000060491	-0.380457	0.0767663	-4.95604	7.19e-07	4.4e-06	OGFR	11054	3769.52	3500.31	3685.41	1502.19	1366.53	1219.55	4491.66	4912.41	4901.14
ENSG00000060558	0.466716	0.0735068	6.34929	2.16e-10	2.04e-09	GNA15	2769	3912.06	3945.66	3694.52	2835.58	3234.25	3286.73	2815.57	2913.72	2600.46
ENSG00000060566	-0.773249	0.363808	-2.12543	0.0335509	0.0790954	CREB3L3	84699	1.02544	1.09693	4.55438	15.0879	11.4996	11.8928	8.95823	8.98063	7.96772
ENSG00000060642	0.365742	0.139222	2.62704	0.00861317	0.0241196	PIGV	55650	318.912	323.595	263.243	212.174	176.327	208.664	214.998	234.494	246.003
ENSG00000060656	-0.800403	0.128857	-6.21157	5.25e-10	4.76e-09	PTPRU	10076	145.613	143.698	157.582	441.321	462.858	516.794	259.789	265.428	270.903
ENSG00000060688	0.182089	0.0689232	2.64191	0.00824391	0.0231906	SNRNP40	9410	5457.4	5066.72	5089.07	3718.22	4164.76	4290.04	4492.55	4426.46	4827.44
ENSG00000060709	-0.0276019	0.125953	-0.219144	0.826538	NA	RIMBP2	23504	0	0	0	0	0	0	0	0.997848	0
ENSG00000060718	0.031773	0.125953	0.25226	0.80084	NA	COL11A1	1301	0	0	0.910877	0	0	0	0	0	0
ENSG00000060749	-0.311321	0.0974385	-3.19505	0.00139807	0.00474715	QSER1	79832	3050.69	3163.55	3527.83	3074.16	3045.47	3828.39	4301.74	3673.08	4163.13
ENSG00000060762	0.0256952	0.0865747	0.296798	0.766621	0.863277	MPC1	51660	3371.65	2766.46	3383.91	3098.68	3276.42	3576.48	3233.92	2979.58	3140.28
ENSG00000060971	-0.0310444	0.0871782	-0.356103	0.721764	0.832798	ACAA1	30	1464.33	1243.92	1512.97	1674.76	1811.18	1814.19	1341.94	1493.78	1482.99
ENSG00000060982	-0.126444	0.135974	-0.929913	0.352416	0.520948	BCAT1	586	2909.18	2622.76	3414.88	1247.58	1334.91	1698.5	3985.52	2813.93	2998.85
ENSG00000061273	-0.594251	0.0790242	-7.51985	5.48e-14	7.23e-13	HDAC7	51564	704.479	740.428	665.851	833.606	816.469	849.791	1055.28	1029.78	1114.48
ENSG00000061337	-0.152741	0.266519	-0.573097	0.566579	0.719854	LZTS1	11178	29.7378	43.8772	40.0786	37.7198	34.4987	28.1101	42.1037	39.9139	46.8104
ENSG00000061455	-0.431016	0.336833	-1.27961	0.200681	0.342069	PRDM6	93166	9.22898	6.58158	19.1284	27.3468	30.6655	24.8667	18.8123	16.9634	19.9193
ENSG00000061492	-0.392304	0.291407	-1.34624	0.178225	NA	WNT8A	7478	0	0	0.910877	2.82898	2.87489	2.16232	3.58329	0.997848	2.9879
ENSG00000061656	-0.685817	0.284233	-2.41286	0.0158277	0.0413339	SPAG4	6676	15.3816	18.6478	14.574	79.2115	70.914	62.7073	25.9789	33.9268	29.879
ENSG00000061676	0.482984	0.289348	1.66921	0.0950754	0.189398	NCKAP1	10787	37.9414	49.3619	33.7024	35.8338	23.9574	27.029	28.6663	29.9354	20.9153
ENSG00000061794	0.247889	0.0683344	3.62758	0.000286087	0.00112228	MRPS35	60488	5707.61	5146.8	5338.65	3402.32	3860.98	3853.25	4724.57	4479.34	4411.13
ENSG00000061918	0.0614605	0.125953	0.487963	0.625576	NA	GUCY1B3	2983	0	2.19386	0	0.942994	0	0	0	0	0
ENSG00000061936	-0.335857	0.075459	-4.45086	8.55e-06	4.44e-05	SFSWAP	6433	3268.08	3289.69	2965.81	3440.98	3418.25	2950.48	3841.29	4027.32	4180.07
ENSG00000061938	-0.127649	0.0965203	-1.32251	0.185999	0.322229	TNK2	10188	637.825	580.276	597.535	943.937	842.343	793.571	670.971	694.502	621.482
ENSG00000061987	0.0853604	0.0708189	1.20533	0.228075	0.377164	MON2	23041	1765.81	1797.87	1842.7	1406	1264.95	1452	1763.88	1648.45	1680.19
ENSG00000062038	0.0609979	0.278409	0.219094	0.826577	NA	CDH3	1001	0	5.48465	1.82175	3.77198	0.958297	0	1.79165	2.99354	0.995965
ENSG00000062096	-0.0448253	0.297466	-0.15069	0.88022	NA	ARSF	416	0	2.19386	2.73263	1.88599	0.958297	3.24348	1.79165	1.9957	1.99193
ENSG00000062194	0.288735	0.0649814	4.44335	8.86e-06	4.59e-05	GPBP1	65056	5523.03	5030.52	5577.3	3932.28	3765.15	4079.21	4519.43	4135.08	4530.65
ENSG00000062282	0.489322	0.0807196	6.062	1.34e-09	1.17e-08	DGAT2	84649	2060.11	1949.25	2135.09	1137.25	1368.45	1349.29	1454.82	1474.82	1430.21
ENSG00000062370	0.0896335	0.151923	0.589991	0.555196	NA	ZNF112	7771	0	3.29079	0	0.942994	0	0	0.895823	0	0
ENSG00000062485	-0.435412	0.051186	-8.50646	1.79e-17	3.17e-16	CS	1431	13833.2	14263.4	14342.7	13319.8	14405.1	14702.7	19121.3	18808.4	19547.8
ENSG00000062524	-0.354058	0.124594	-2.84169	0.00448753	0.0135183	LTK	4058	374.286	361.987	306.965	1320.19	1099.17	991.423	439.849	471.982	431.253
ENSG00000062582	0.221983	0.0595895	3.72521	0.000195154	0.000792984	MRPS24	64951	4553.99	4242.93	4510.66	2932.71	3165.26	3229.42	3723.04	3923.54	3753.79
ENSG00000062598	0.144878	0.0595802	2.43165	0.0150303	0.0394774	ELMO2	63916	2611.8	2774.14	2697.11	1802.06	1884.01	1973.12	2379.31	2471.67	2455.05
ENSG00000062650	-0.144183	0.0681149	-2.11677	0.0342797	0.0805066	WAPAL	23063	5438.94	5164.35	5630.13	4782.86	5104.85	5111.72	6197.3	5461.22	6298.48
ENSG00000062716	0.435959	0.0589241	7.39865	1.38e-13	1.77e-12	VMP1	406991	3328.58	3170.13	3267.31	2541.37	2593.15	2789.39	2416.03	2340.95	2448.08
ENSG00000062725	-0.444981	0.105014	-4.23733	2.26e-05	0.000110032	APPBP2	10513	805.997	843.54	950.044	1109.9	1054.13	1329.83	1251.46	1089.65	1223.05
ENSG00000062822	-1.7604	0.0716911	-24.5554	3.79e-133	2.6e-130	POLD1	5424	1874.51	1970.09	1650.51	4878.11	4896.9	4953.87	6087.12	6663.63	6081.36
ENSG00000063015	0.326135	0.343316	0.949957	0.342134	NA	SEZ6	124925	7.17809	4.38772	9.10877	9.42994	5.74978	1.08116	6.27076	0	3.98386
ENSG00000063046	0.209695	0.0527593	3.97455	7.05e-05	0.00031357	EIF4B	1975	31316	31529.1	30530.8	30143.7	32443.2	31227.1	28258.7	25563.9	26855.2
ENSG00000063127	-0.16941	0.351624	-0.481791	0.629954	0.76815	SLC6A16	28968	12.3053	6.58158	12.7523	16.9739	10.5413	21.6232	10.7499	13.9699	13.9435
ENSG00000063169	0.0930457	0.10916	0.852377	0.394005	0.564287	GLTSCR1	29998	630.647	618.669	717.771	531.848	525.147	589.232	537.494	641.616	665.305
ENSG00000063176	0.260018	0.088312	2.94432	0.0032367	0.010134	SPHK2	56848	832.659	850.121	878.996	586.542	665.058	700.591	709.492	731.423	693.192
ENSG00000063177	0.243015	0.0647677	3.7521	0.000175361	0.00071874	RPL18	6141	42261.5	39833.9	38842.5	35768.7	39474.2	40813.8	32920.6	36022.3	33108.9
ENSG00000063180	-0.084139	0.266923	-0.315218	0.752596	0.854035	CA11	770	34.865	38.3926	29.1481	71.6675	67.0808	46.4899	35.8329	39.9139	33.8628
ENSG00000063241	0.107687	0.0732463	1.4702	0.141507	0.260448	ISOC2	79763	5121.06	4708.03	5098.18	4251.96	4572.04	5054.42	4564.22	4851.54	4429.06
ENSG00000063244	0.285455	0.0622077	4.58874	4.46e-06	2.43e-05	U2AF2	11338	21597.9	21812.5	24403.3	14184.5	15608.7	15528.7	18327.6	18770.5	18464.2
ENSG00000063245	0.589948	0.0648373	9.09889	9.13e-20	1.86e-18	EPN1	29924	9763.23	9516.97	9865.71	5116.68	5723.91	5989.62	6204.47	6696.56	6401.07
ENSG00000063322	0.271488	0.0616695	4.4023	1.07e-05	5.48e-05	MED29	55588	3182.97	3116.38	3239.08	2063.27	2257.75	2349.36	2641.78	2607.38	2643.29
ENSG00000063438	0.0421595	0.0617716	0.682507	0.494918	0.658163	AHRR	57491	5981.4	6299.67	5733.06	7542.06	7365.47	6799.41	5599.79	6016.03	5874.2
ENSG00000063515	-0.747791	0.328437	-2.27682	0.0227971	0.0566339	GSC2	2928	11.2799	9.87237	14.574	24.5178	22.0408	22.7044	34.0413	22.9505	17.9274
ENSG00000063587	-0.0925863	0.067764	-1.3663	0.171844	0.302824	ZNF275	10838	2702.04	2949.65	3154.37	2503.65	2626.69	2700.74	3167.63	3087.34	3142.27
ENSG00000063601	-0.153483	0.0665739	-2.30545	0.0211412	0.0530355	MTMR1	8776	1209	1232.95	1221.49	1707.76	1747.93	1709.31	1374.19	1420.94	1282.8
ENSG00000063660	-0.40809	0.110517	-3.69257	0.000222	0.00088944	GPC1	2817	294.302	277.523	287.837	365.882	380.444	420.571	383.412	396.146	369.503
ENSG00000063761	-0.201786	0.114938	-1.75561	0.0791549	0.162942	ADCK1	57143	327.116	311.528	385.301	366.825	379.486	364.351	386.1	381.178	417.309
ENSG00000063854	0.0748857	0.100049	0.748488	0.454166	0.62236	HAGH	3029	957.763	890.708	948.223	1247.58	1611.86	1506.06	849.24	938.975	865.494
ENSG00000063978	0.00589341	0.0505156	0.116665	0.907125	0.948952	RNF4	6047	4597.06	4619.17	4701.03	4215.18	4520.29	4503.03	4697.7	4617.04	4545.58
ENSG00000064012	0.482763	0.0628115	7.68591	1.52e-14	2.11e-13	CASP8	841	2128.82	2016.16	2148.76	2260.36	2167.67	2195.84	1440.48	1564.63	1489.96
ENSG00000064042	-0.112629	0.192593	-0.584805	0.558679	NA	LIMCH1	22998	0	0	0.910877	0.942994	0	1.08116	0	1.9957	0.995965
ENSG00000064102	-0.278335	0.0817623	-3.4042	0.000663588	0.00240712	ASUN	55726	1430.49	1229.66	1351.74	1051.44	1026.34	1153.6	1600.84	1561.63	1717.04
ENSG00000064115	0.160433	0.0823296	1.94866	0.0513355	0.113801	TM7SF3	51768	4664.74	4661.95	5039.88	5707	6778.04	6916.18	4316.97	3965.45	4554.55
ENSG00000064195	-1.24197	0.330873	-3.75362	0.0001743	0.000715067	DLX3	1747	8.20354	4.38772	4.55438	37.7198	63.2476	52.9768	19.7081	27.9398	20.9153
ENSG00000064199	0.668643	0.0947075	7.06008	1.66e-12	1.93e-11	SPA17	53340	622.443	579.179	587.515	663.868	735.014	709.241	389.683	361.221	364.523
ENSG00000064201	-1.31502	0.162212	-8.10675	5.2e-16	8.12e-15	TSPAN32	10077	57.4247	69.1066	60.1179	435.663	407.276	400.029	166.623	179.613	147.403
ENSG00000064205	-0.276715	0.364024	-0.760157	0.447161	NA	WISP2	8839	7.17809	5.48465	5.46526	7.54395	6.70808	4.32464	12.5415	3.99139	9.95965
ENSG00000064218	0.102717	0.35091	0.292717	0.769739	0.864986	DMRT3	58524	9.22898	7.67851	9.10877	23.5748	21.0825	30.2725	7.16658	8.98063	6.97176
ENSG00000064225	0.740417	0.0849786	8.71299	2.96e-18	5.51e-17	ST3GAL6	10402	1442.8	1299.86	1568.53	884.528	896.966	934.122	887.761	837.195	838.603
ENSG00000064270	-0.175321	0.357448	-0.490479	0.623795	NA	ATP2C2	9914	2.05088	2.19386	2.73263	18.8599	6.70808	8.64928	3.58329	2.99354	3.98386
ENSG00000064300	0.316748	0.359032	0.882225	0.377655	0.547313	NGFR	4804	8.20354	12.0662	6.37614	16.9739	0.958297	7.56812	5.37494	3.99139	5.97579
ENSG00000064309	0.731569	0.159807	4.57782	4.7e-06	2.55e-05	CDON	50937	374.286	393.798	472.745	206.516	319.113	245.423	232.914	227.509	267.915
ENSG00000064313	-0.109528	0.0629942	-1.7387	0.082087	0.168004	TAF2	6873	2807.66	2803.75	3085.14	2376.34	2365.08	2461.8	3188.23	2981.57	3220.95
ENSG00000064393	-0.570924	0.131222	-4.35083	1.36e-05	6.81e-05	HIPK2	28996	351.727	436.578	490.052	641.236	798.262	805.464	688.888	596.713	641.402
ENSG00000064419	0.124503	0.075325	1.65287	0.0983569	0.194673	TNPO3	23534	5123.11	5676.62	6030	3992.64	4481	4527.9	5144.71	4924.38	5356.3
ENSG00000064489	0.54279	0.275544	1.96989	0.0488515	0.109268	MEF2BNB-MEF2B	729991	148.689	110.79	173.977	115.988	95.8297	147.038	47.4786	146.684	81.6691
ENSG00000064490	-0.354049	0.0652022	-5.43002	5.63e-08	4.03e-07	RFXANK	8625	2350.31	2362.79	2390.14	3491.91	3584.99	3457.55	2915.01	3300.88	2883.32
ENSG00000064545	-0.0411698	0.084443	-0.487546	0.625871	0.765509	TMEM161A	54929	1801.7	1705.73	1617.72	1600.26	1735.48	1842.3	1664.44	1933.83	1677.21
ENSG00000064547	0.0718419	0.15509	0.463228	0.643201	0.776988	LPAR2	9170	613.214	647.189	553.813	900.559	616.185	602.206	514.202	688.515	518.898
ENSG00000064601	-0.294777	0.0710735	-4.14749	3.36e-05	0.000158759	CTSA	5476	4969.29	5413.35	4752.95	7796.67	8947.62	8794.15	6012.76	6424.15	6164.03
ENSG00000064607	-0.0770086	0.113728	-0.677128	0.498324	0.660813	SUGP2	10147	4063.83	4409.66	3945.92	5301.51	4132.18	3502.96	4304.43	4573.14	4239.82
ENSG00000064651	-0.293237	0.116528	-2.51645	0.0118545	0.0319997	SLC12A2	6558	543.484	490.328	554.724	388.513	407.276	481.116	700.534	570.769	686.22
ENSG00000064652	0.0555626	0.117656	0.472244	0.636752	0.772753	SNX24	28966	369.159	364.181	390.766	354.566	336.362	424.896	369.079	369.204	342.612
ENSG00000064655	-0.0770071	0.183025	-0.420747	0.67394	NA	EYA2	2139	0	1.09693	0	2.82898	0	0	1.79165	0	0.995965
ENSG00000064666	0.048646	0.0690122	0.704889	0.480879	0.646262	CNN2	1265	10657.4	10219	9795.57	12415.5	12942.8	14374	9388.23	10478.4	9779.38
ENSG00000064687	-1.36961	0.132538	-10.3338	4.96e-25	1.39e-23	ABCA7	10347	160.994	198.544	130.255	1206.09	1095.33	1033.59	415.662	461.006	433.245
ENSG00000064692	0.235426	0.33906	0.694348	0.487464	NA	SNCAIP	9627	4.10177	6.58158	3.64351	6.60096	1.91659	1.08116	3.58329	0.997848	3.98386
ENSG00000064703	-0.0337021	0.0559048	-0.602847	0.54661	0.702586	DDX20	11218	3189.12	3178.9	3345.65	2894.05	3135.55	3057.52	3375.46	3319.84	3250.83
ENSG00000064726	0.0619793	0.075571	0.820147	0.412133	0.581897	BTBD1	53339	5327.17	4796.88	5359.6	3881.36	4147.51	4681.42	4976.3	4813.62	5037.59
ENSG00000064763	0.766654	0.0771084	9.94255	2.72e-23	6.94e-22	FAR2	55711	3011.72	2870.67	3184.42	2173.6	2410.12	2619.65	1770.15	1729.27	1798.71
ENSG00000064787	0.286102	0.363781	0.786468	0.431593	0.601095	BCAS1	8537	5.12721	5.48465	10.0196	10.3729	12.4579	7.56812	7.16658	2.99354	2.9879
ENSG00000064835	-0.0572894	0.125953	-0.454846	0.64922	NA	POU1F1	5449	0	0	0	0	0	0	0	1.9957	0
ENSG00000064886	0.00705535	0.364117	0.0193766	0.984541	NA	CHI3L2	1117	6.15265	7.67851	5.46526	6.60096	8.62468	7.56812	8.95823	5.98709	3.98386
ENSG00000064932	-0.318429	0.0682967	-4.66244	3.12e-06	1.74e-05	SBNO2	22904	3167.59	3174.52	2890.21	3496.62	3788.15	3709.46	3629.88	4100.16	3803.59
ENSG00000064933	-0.322303	0.107838	-2.98878	0.00280095	0.00890499	PMS1	5378	890.084	777.724	905.411	839.264	689.016	878.983	1169.05	992.859	1072.65
ENSG00000064961	-0.849635	0.103926	-8.17541	2.95e-16	4.7e-15	HMG20B	10362	2778.95	2804.85	2068.6	4573.52	4741.66	4648.99	4265.91	5099	4594.39
ENSG00000064989	0.568849	0.361933	1.5717	0.116021	NA	CALCRL	10203	11.2799	6.58158	10.0196	5.65796	6.70808	2.16232	1.79165	4.98924	4.97983
ENSG00000064995	0.0409031	0.0593218	0.689513	0.490501	0.654331	TAF11	6882	4213.54	3761.37	3945.92	3276.9	3439.33	3321.32	3835.02	3775.86	3975.89
ENSG00000064999	0.232281	0.0748367	3.10384	0.00191027	0.00628485	ANKS1A	23294	2286.74	2514.16	2517.66	2050.07	2176.29	2356.93	2104.29	1957.78	2157.26
ENSG00000065000	-0.129886	0.040358	-3.21835	0.0012893	0.00440984	AP3D1	8943	9796.05	9694.67	9804.68	11092.4	11529.3	11321.9	10654	10596.2	10815.2
ENSG00000065029	0.354745	0.0798082	4.44497	8.79e-06	4.56e-05	ZNF76	7629	1892.97	2219.09	2033.08	2169.83	2047.88	2049.88	1513.94	1729.27	1547.73
ENSG00000065054	-0.825413	0.107174	-7.7016	1.34e-14	1.88e-13	SLC9A3R2	9351	328.141	281.911	278.728	516.761	559.646	573.015	524.057	557.797	513.918
ENSG00000065057	-0.534153	0.0840424	-6.35575	2.07e-10	1.96e-09	NTHL1	4913	649.105	627.444	612.109	646.894	712.015	730.864	947.781	909.04	890.393
ENSG00000065060	-0.528664	0.0828792	-6.37873	1.79e-10	1.7e-09	UHRF1BP1	54887	4487.33	4737.64	5119.13	6608.5	7523.59	8049.23	7317.98	6429.14	7048.45
ENSG00000065135	0.20987	0.084065	2.49652	0.0125418	0.033623	GNAI3	2773	7558.53	6927.12	7561.19	5050.67	5273.51	6189.64	6901.42	6008.04	6114.23
ENSG00000065150	-0.656068	0.0583324	-11.2471	2.39e-29	8.39e-28	IPO5	3843	20391.9	19490.3	20099.4	20936.3	22802.7	23748.8	31624.3	30367.5	32807.1
ENSG00000065154	-0.0389746	0.0681612	-0.5718	0.567458	0.720494	OAT	4942	3223.99	2946.36	3281.89	2206.61	2524.16	2420.72	3229.44	3215.07	3271.75
ENSG00000065183	-0.262028	0.0776203	-3.37576	0.000736112	0.00264766	WDR3	10885	5794.77	5633.84	6256.81	4430.18	5112.52	5159.29	7277.67	6520.94	7455.8
ENSG00000065243	-0.115395	0.0848687	-1.35969	0.173927	0.305484	PKN2	5586	1389.47	1470.98	1475.62	2071.76	2232.83	2551.54	1648.31	1503.76	1549.72
ENSG00000065268	-0.976519	0.0796789	-12.2557	1.57e-34	6.98e-33	WDR18	57418	1416.14	1368.97	1206	1943.51	2172.46	2185.02	2542.35	2748.07	2624.37
ENSG00000065308	-0.115607	0.0612073	-1.88878	0.0589211	0.127939	TRAM2	9697	2288.79	2460.42	2350.97	2292.42	2275	2476.94	2536.08	2531.54	2628.35
ENSG00000065320	-0.118024	0.313515	-0.376456	0.706578	0.823804	NTN1	9423	16.4071	30.7141	16.3958	35.8338	48.8732	54.058	29.5622	23.9484	16.9314
ENSG00000065325	NA	NA	NA	NA	NA	GLP2R	9340	0	0	0	0	0	0	0	0	0
ENSG00000065328	-0.434094	0.0805218	-5.39101	7.01e-08	4.96e-07	MCM10	55388	2809.71	2755.49	3121.57	2198.12	2436.95	2618.57	4120.79	3680.06	3981.87
ENSG00000065357	-1.24862	0.161985	-7.70822	1.28e-14	1.79e-13	DGKA	1606	88.188	109.693	81.9789	421.518	351.695	337.322	216.789	258.443	224.092
ENSG00000065361	0.147492	0.343804	0.428999	0.667924	0.795822	ERBB3	2065	13.3307	21.9386	10.0196	14.1449	16.2911	19.4609	12.5415	13.9699	11.9516
ENSG00000065371	0.00319843	0.202683	0.0157805	0.98741	NA	ROPN1	54763	1.02544	0	0.910877	0	3.83319	0	0.895823	0.997848	0
ENSG00000065413	0.487203	0.129729	3.75553	0.000172973	0.00071023	ANKRD44	91526	721.911	804.05	834.363	648.78	806.886	911.417	585.868	476.971	601.563
ENSG00000065427	0.112644	0.0525864	2.14207	0.0321875	0.0763191	KARS	3735	18123.7	17589.3	18304.1	12967.1	14421.4	14068	16539.6	16370.7	17031
ENSG00000065457	-0.0812534	0.0975145	-0.833244	0.404707	0.574884	ADAT1	23536	1059.28	1061.83	1202.36	873.212	958.297	1062.78	1198.61	1067.7	1254.92
ENSG00000065485	0.14514	0.0721335	2.0121	0.0442092	0.100264	PDIA5	102465667	1613.02	1510.47	1403.66	1243.81	1265.91	1200.09	1386.73	1350.09	1350.53
ENSG00000065491	0.342117	0.0767788	4.45588	8.35e-06	4.34e-05	TBC1D22B	55633	2075.49	2345.24	2456.63	961.854	1060.84	1041.16	1820.31	1800.12	1791.74
ENSG00000065518	0.304685	0.0671158	4.5397	5.63e-06	3.01e-05	NDUFB4	4710	6436.7	5683.2	6106.52	4684.79	5345.38	4867.38	4924.34	4828.59	4977.83
ENSG00000065526	-0.094897	0.0791929	-1.1983	0.230799	0.38055	SPEN	23013	5920.9	7234.26	7409.07	6448.19	6691.79	6437.22	7235.56	7133.62	7612.16
ENSG00000065534	0.449882	0.234576	1.91785	0.0551302	0.12101	MYLK	4638	55.3739	60.3312	69.2266	59.4086	66.1225	61.6261	39.4162	50.8903	39.8386
ENSG00000065548	0.100392	0.066173	1.51712	0.129237	0.242498	ZC3H15	55854	9385.87	8309.25	9082.35	5358.09	5484.34	5757.17	8845.36	7851.07	8266.51
ENSG00000065559	0.1213	0.0911996	1.33005	0.183503	0.318827	MAP2K4	6416	1335.13	1252.69	1447.38	1206.09	1401.03	1387.13	1232.65	1142.54	1331.61
ENSG00000065600	0.150763	0.0692356	2.17754	0.0294404	0.0706033	TMEM206	55248	1598.66	1558.74	1541.2	1154.22	1200.75	1280.09	1391.21	1362.06	1475.02
ENSG00000065609	-0.00195731	0.361299	-0.00541742	0.995678	NA	SNAP91	9892	9.22898	4.38772	2.73263	8.48694	4.79149	9.73044	5.37494	2.99354	7.96772
ENSG00000065613	0.10785	0.0608643	1.77198	0.076398	0.158372	SLK	9748	4864.7	4682.8	4851.33	3971.89	4205.97	4296.53	4746.97	4235.87	4370.3
ENSG00000065615	0.243694	0.0633511	3.84672	0.000119711	0.000507177	CYB5R4	51167	2631.28	2479.06	2591.44	1783.2	1795.85	1920.14	2260.16	2068.54	2167.22
ENSG00000065618	0.621077	0.279939	2.21861	0.0265131	NA	COL17A1	1308	2.05088	12.0662	1.82175	0.942994	1.91659	0	0.895823	0	0
ENSG00000065621	-0.153083	0.236446	-0.647431	0.517353	0.677517	GSTO2	119391	42.0431	59.2342	62.8505	73.5535	83.3719	60.5449	60.916	68.8515	55.774
ENSG00000065665	0.020147	0.153471	0.131276	0.895557	0.942138	SEC61A2	55176	207.139	217.192	169.423	212.174	168.66	174.067	197.977	189.591	196.205
ENSG00000065675	0.409588	0.12318	3.32512	0.000883814	0.00313369	PRKCQ	5588	433.762	422.318	346.133	387.57	439.859	380.568	304.58	285.385	305.761
ENSG00000065717	-0.588604	0.352512	-1.66974	0.0949703	0.189299	TLE2	7089	5.12721	8.77544	6.37614	18.8599	21.0825	17.2986	8.95823	17.9613	13.9435
ENSG00000065802	0.0457578	0.0704576	0.649437	0.516056	0.676049	ASB1	51665	2843.55	2776.33	3199.91	2192.46	2344.95	2315.84	2978.61	2781	2784.72
ENSG00000065809	0.389088	0.0593728	6.55331	5.63e-11	5.65e-10	FAM107B	83641	20336.6	19742.6	20107.6	15265.2	16416.6	16961.2	16316.5	14749.2	14808
ENSG00000065833	0.340688	0.10933	3.11614	0.00183235	0.00606703	ME1	4199	1204.89	1061.83	1448.29	799.659	861.509	941.69	970.176	949.952	999.949
ENSG00000065882	0.41688	0.0549666	7.58424	3.34e-14	4.5e-13	TBC1D1	23216	10323.1	10571.1	11015.2	7481.71	8242.32	8077.34	7989.85	7742.31	8131.06
ENSG00000065883	0.113082	0.0699927	1.61563	0.106174	0.207298	CDK13	8621	5478.94	5432	6162.99	4142.57	4597.91	4668.45	5278.19	5082.04	5418.05
ENSG00000065911	0.124368	0.0719305	1.729	0.0838086	0.171016	MTHFD2	10797	5732.22	5329.99	5669.3	3229.75	3430.7	3688.92	5547.83	4877.48	4910.11
ENSG00000065923	0.242085	0.259943	0.9313	0.351698	0.520208	SLC9A7	84679	43.0686	58.1373	49.1873	37.7198	53.6647	60.5449	37.6246	47.8967	37.8467
ENSG00000065970	0.0562761	0.0757849	0.742577	0.457738	0.625508	FOXJ2	55810	1366.91	1494.02	1525.72	1259.84	1201.7	1356.86	1363.44	1400.98	1454.11
ENSG00000065978	0.0733382	0.0586565	1.2503	0.21119	0.356214	YBX1	4904	171286	160655	173538	143163	163593	155898	159617	157461	163190
ENSG00000065989	-0.29606	0.0828888	-3.57178	0.000354567	0.00136604	PDE4A	5141	728.064	793.081	756.939	931.678	1046.46	1059.54	907.469	944.962	952.143
ENSG00000066027	0.201294	0.0867415	2.32062	0.0203072	0.0512316	PPP2R5A	5525	2830.22	2594.24	2942.13	2217.92	2318.12	2781.82	2433.95	2370.89	2459.04
ENSG00000066032	0.504729	0.232579	2.17014	0.0299962	0.0717679	CTNNA2	1496	62.552	81.1729	57.3852	67.8956	80.497	76.7623	42.1037	50.8903	41.8305
ENSG00000066044	0.106124	0.0771255	1.376	0.168823	0.298543	ELAVL1	1994	9786.82	9013.48	10520.6	6602.84	7521.68	7935.71	9232.35	8812	9176.82
ENSG00000066056	-0.381468	0.338331	-1.1275	0.259531	0.417265	TIE1	7075	6.15265	8.77544	10.0196	36.7768	35.457	31.3536	12.5415	9.97848	15.9354
ENSG00000066084	-0.13613	0.0999981	-1.36132	0.173412	0.304914	DIP2B	57609	2538.99	2741.23	3172.58	2389.55	2798.23	2893.18	3358.44	2807.95	3141.27
ENSG00000066117	-0.763276	0.0553696	-13.7851	3.13e-43	2e-41	SMARCD1	6602	3339.86	3518.95	3413.05	4642.36	5149.89	4867.38	5872.12	5778.54	5836.36
ENSG00000066135	-1.55136	0.0689846	-22.4885	5.38e-112	2.34e-109	KDM4A	9682	1897.07	2019.45	1840.88	2870.47	2877.77	2741.82	5790.6	5225.73	6016.63
ENSG00000066136	-0.00197954	0.053747	-0.0368307	0.97062	0.984353	NFYC	4802	18904	19110.7	18819.6	19572.8	21127.6	21982.1	18542.6	19579.8	18790.9
ENSG00000066185	0.518982	0.245848	2.11099	0.0347731	0.0813777	ZMYND12	84217	69.7301	60.3312	38.2568	149.936	173.452	152.443	34.9371	45.901	28.883
ENSG00000066230	-0.322078	0.25784	-1.24914	0.211615	0.356657	SLC9A3	6550	57.4247	66.9128	56.4744	100.9	84.3302	54.058	63.6034	106.77	64.7377
ENSG00000066248	-0.113122	0.347181	-0.32583	0.744553	0.848875	NGEF	25791	12.3053	19.7447	14.574	18.8599	7.66638	11.8928	11.6457	18.9591	21.9112
ENSG00000066279	-0.240787	0.0962911	-2.50061	0.0123979	0.0332746	ASPM	259266	5581.48	5536.21	5703	4800.78	4126.43	5254.44	7509.68	5871.34	6553.45
ENSG00000066294	1.06408	0.0994239	10.7025	9.91e-27	3.06e-25	CD84	8832	1673.52	1790.19	1380.89	2344.28	2675.57	2648.84	765.033	728.429	787.808
ENSG00000066322	0.358365	0.0648665	5.52466	3.3e-08	2.44e-07	ELOVL1	102466723	3851.56	4190.27	4097.12	3400.44	3608.95	3902.99	3164.05	3175.15	3110.4
ENSG00000066336	0.0550579	0.0736056	0.748012	0.454453	0.62256	SPI1	6688	7515.46	7595.15	7234.18	8568.98	9520.69	9625.56	6502.78	7792.2	7205.81
ENSG00000066379	-0.119256	0.088448	-1.34832	0.177556	0.310515	ZNRD1	30834	874.702	889.611	989.212	1020.32	1170.08	1144.95	976.447	957.934	1062.69
ENSG00000066382	-0.0316393	0.357167	-0.0885841	0.929412	0.96203	MPPED2	744	9.22898	9.87237	14.574	20.7459	8.62468	14.0551	17.0206	7.98279	9.95965
ENSG00000066405	0.445215	0.359033	1.24004	0.21496	0.360511	CLDN18	51208	5.12721	39.4895	1.82175	14.1449	13.4162	12.9739	6.27076	5.98709	8.96369
ENSG00000066422	0.020498	0.0667322	0.307168	0.758715	0.858334	ZBTB11	27107	1911.42	1960.21	1983.89	1514.45	1553.4	1710.39	1950.21	1859.99	1962.05
ENSG00000066427	0.564197	0.0935096	6.03357	1.6e-09	1.38e-08	ATXN3	4287	836.761	825.989	863.511	676.127	613.31	738.432	600.201	543.827	552.761
ENSG00000066455	0.058146	0.0605913	0.959642	0.337235	0.505089	GOLGA5	9950	2013.97	1956.92	2036.72	1715.31	1614.73	1580.66	1928.71	1954.78	1886.36
ENSG00000066468	0.485984	0.363442	1.33717	0.181166	0.315396	FGFR2	2263	6.15265	16.454	10.9305	15.0879	5.74978	11.8928	6.27076	5.98709	4.97983
ENSG00000066557	0.196693	0.0820392	2.39755	0.016505	0.0428575	LRRC40	55631	1233.61	1183.59	1307.11	719.504	752.263	841.142	1122.47	1050.73	1071.66
ENSG00000066583	0.0120873	0.0821501	0.147137	0.883024	0.935272	ISOC1	51015	986.475	934.585	904.501	675.184	742.681	784.922	942.406	937.977	920.272
ENSG00000066629	-0.14811	0.240316	-0.616314	0.537687	0.695031	EML1	2009	65.6283	64.7189	97.4638	50.9217	81.4553	70.2754	80.6241	72.8429	103.58
ENSG00000066651	0.0940494	0.0752634	1.2496	0.211445	0.356486	TRMT11	60487	1052.1	1013.56	1068.46	756.281	700.515	788.165	976.447	982.881	976.046
ENSG00000066654	0.155286	0.0758943	2.04608	0.0407489	0.0933258	THUMPD1	55623	4024.86	3771.25	4137.2	2738.45	2860.52	3171.04	3852.04	3370.73	3479.9
ENSG00000066697	-0.0846112	0.0781157	-1.08315	0.278741	0.439959	MSANTD3	91283	1038.77	938.973	1009.25	937.336	997.588	1008.72	1019.45	1037.76	1114.48
ENSG00000066735	-0.181581	0.279663	-0.649284	0.516155	NA	KIF26A	26153	0	0	1.82175	5.65796	0	6.48696	1.79165	1.9957	1.99193
ENSG00000066739	0.11804	0.096002	1.22955	0.218865	0.365684	ATG2B	55102	1195.67	1467.69	1543.03	1388.09	1332.03	1473.62	1315.07	1224.36	1331.61
ENSG00000066777	-0.0587333	0.079445	-0.739295	0.459728	0.627052	ARFGEF1	10565	3704.92	3868.87	4224.65	2906.31	3048.34	3292.13	4251.58	3717.98	4326.47
ENSG00000066813	0.106033	0.354576	0.299042	0.764908	0.862294	ACSM2B	348158	16.4071	16.454	10.0196	9.42994	8.62468	7.56812	18.8123	7.98279	10.9556
ENSG00000066827	0.0825735	0.112224	0.735791	0.461858	0.628765	ZFAT	57623	538.357	547.368	609.377	572.397	738.847	678.968	501.661	559.793	538.817
ENSG00000066855	0.282439	0.0977291	2.89002	0.00385216	0.0118103	MTFR1	9650	1161.83	1032.21	1245.17	862.839	833.719	855.197	963.01	831.208	1024.85
ENSG00000066923	-0.387873	0.167238	-2.31929	0.0203793	0.0513528	STAG3	10734	165.096	178.8	141.186	318.732	269.282	222.719	189.019	237.488	218.116
ENSG00000066926	0.384467	0.078449	4.90085	9.54e-07	5.73e-06	FECH	2235	1990.38	1887.82	2236.2	1199.49	1324.37	1263.88	1556.94	1518.73	1596.53
ENSG00000066933	-0.276782	0.0943994	-2.93204	0.00336748	0.0105041	MYO9A	4649	995.704	1164.94	1236.06	989.2	1121.21	1117.92	1455.71	1309.18	1364.47
ENSG00000067048	0.339624	0.0658612	5.15666	2.51e-07	1.64e-06	DDX3Y	8653	6074.72	6056.15	5953.49	4249.13	4452.25	4647.9	5184.13	4534.22	4541.6
ENSG00000067057	0.23029	0.0595228	3.86894	0.000109312	0.000467562	PFKP	5214	7663.13	8218.2	7869.97	6353.89	6715.75	6206.94	6607.59	7154.57	6462.82
ENSG00000067064	-0.491225	0.0909062	-5.40365	6.53e-08	4.64e-07	IDI1	3422	2174.96	1997.51	1850.9	2852.56	2573.99	3039.14	3127.32	2774.02	2608.43
ENSG00000067066	0.464292	0.0714771	6.49567	8.27e-11	8.13e-10	SP100	6672	2789.2	2793.88	2785.46	2688.48	2820.27	2462.88	2120.41	1868.97	2055.67
ENSG00000067082	0.265046	0.10161	2.60847	0.0090949	0.0253501	KLF6	1316	834.71	711.908	701.375	757.224	790.595	843.304	661.117	636.627	564.712
ENSG00000067113	0.177639	0.287561	0.617742	0.536746	0.694235	PPAP2A	8611	31.7887	28.5202	35.5242	22.6319	32.5821	30.2725	29.5622	23.9484	28.883
ENSG00000067141	0.188179	0.114573	1.64244	0.100499	0.198221	NEO1	4756	428.635	481.553	461.814	433.777	528.022	472.467	378.037	382.176	440.217
ENSG00000067167	0.274059	0.119579	2.29186	0.0219135	0.054709	TRAM1	23471	5775.29	5032.72	5999.03	3763.49	3737.36	5247.95	5156.36	4297.73	4370.3
ENSG00000067177	0.0129325	0.206505	0.0626255	0.950065	0.972881	PHKA1	5255	102.544	96.5299	98.3747	66.9526	83.3719	92.9797	79.7283	119.742	95.6127
ENSG00000067182	0.419998	0.0703276	5.97202	2.34e-09	1.98e-08	TNFRSF1A	7132	8043.57	7764.07	7736.08	6970.61	7675	8331.42	5519.17	6033.99	5996.71
ENSG00000067191	0.241497	0.129314	1.86752	0.0618291	0.133287	CACNB1	782	465.551	589.052	478.21	687.442	587.436	552.473	392.371	482.959	413.326
ENSG00000067208	0.0168097	0.0950536	0.176845	0.85963	0.921338	EVI5	7813	689.097	764.561	696.821	617.661	666.975	680.049	776.679	661.573	684.228
ENSG00000067221	0.48032	0.163582	2.93627	0.00332188	0.0103787	STOML1	9399	180.478	178.8	217.7	137.677	181.118	147.038	132.582	137.703	136.447
ENSG00000067225	0.00106766	0.0619564	0.0172324	0.986251	0.992504	PKM	5315	30400.3	32850.9	35290.1	28222.9	29227.1	27323.1	31937.9	34013.7	32520.3
ENSG00000067248	0.0461837	0.0680212	0.678961	0.497163	0.660003	DHX29	54505	3644.42	3258.98	3548.78	2432.92	2501.16	2452.07	3600.31	3155.2	3364.37
ENSG00000067334	-0.0303356	0.0556496	-0.545118	0.585672	0.734026	DNTTIP2	30836	6933.01	6320.51	6551.94	4805.5	4921.82	4618.71	6930.98	6524.93	6772.56
ENSG00000067365	0.332562	0.100921	3.29526	0.000983312	0.00345258	METTL22	79091	880.855	854.509	878.085	739.307	736.931	611.936	652.159	764.352	650.365
ENSG00000067369	-0.283182	0.0721799	-3.92328	8.74e-05	0.000381022	TP53BP1	7158	2457.98	2653.48	2844.67	2766.74	3062.72	2796.96	3313.65	3092.33	3296.64
ENSG00000067445	-0.0219489	0.212393	-0.103341	0.917692	0.955004	TRO	7216	74.8573	77.8821	64.6722	68.8385	56.5395	64.8696	65.3951	74.8386	80.6732
ENSG00000067533	-0.104102	0.0613246	-1.69756	0.0895914	0.180529	RRP15	51018	3160.41	2896.99	3018.65	2373.52	2523.2	2468.29	3342.32	3092.33	3325.53
ENSG00000067560	-0.822761	0.0583327	-14.1046	3.56e-45	2.44e-43	RHOA	387	17249	16119.4	16972.4	28637.8	32700.9	31727.7	29893.6	29972.4	29510.4
ENSG00000067596	0.169751	0.0760436	2.23229	0.025596	0.0625256	DHX8	1659	5028.77	5363.99	5590.05	4194.44	5002.31	4794.94	4804.3	4465.37	4921.06
ENSG00000067601	0.141133	0.252939	0.55797	0.576865	0.727412	PMS2P4	5382	53.323	50.4588	51.0091	23.5748	32.5821	28.1101	47.4786	51.8881	38.8426
ENSG00000067606	0.312146	0.137308	2.27333	0.0230065	0.0570654	PRKCZ	5590	238.928	246.809	204.947	390.399	460.941	396.786	171.998	195.578	183.258
ENSG00000067646	0.0328606	0.112664	0.291669	0.77054	0.865468	ZFY	7544	613.214	597.827	595.713	576.169	739.806	761.136	608.264	547.819	608.535
ENSG00000067704	0.133166	0.057272	2.32516	0.0200636	0.0507038	IARS2	55699	17223.3	16160	16984.2	13206.6	14547.9	14240	15810.4	14563.6	15526.1
ENSG00000067715	-0.110671	0.183707	-0.602435	0.546885	NA	SYT1	6857	1.02544	0	0	0.942994	0	0	0.895823	0.997848	0.995965
ENSG00000067798	1.23949	0.0901207	13.7537	4.84e-43	3.05e-41	NAV3	89795	6687.93	7806.85	6165.72	4621.61	4519.33	4354.91	3183.76	2736.1	2709.03
ENSG00000067829	-1.37452	0.0735331	-18.6926	5.69e-78	1.02e-75	IDH3G	3421	1089.02	1105.71	1038.4	3069.44	3373.21	3167.8	2627.45	3024.48	2815.59
ENSG00000067836	-0.669575	0.0922449	-7.25867	3.91e-13	4.79e-12	ROGDI	79641	487.085	501.297	462.725	743.079	759.93	756.812	726.513	849.169	749.962
ENSG00000067840	0.311284	0.303976	1.02404	0.305817	0.470173	PDZD4	57595	22.5597	28.5202	28.2372	38.6627	27.7906	36.7594	16.1248	17.9613	25.8951
ENSG00000067842	-0.0589046	0.139933	-0.42095	0.673792	0.800525	ATP2B3	492	138.435	160.152	145.74	346.079	344.987	324.348	151.394	157.66	154.375
ENSG00000067900	-0.304878	0.0820386	-3.71627	0.000202185	0.000818775	ROCK1	6093	3570.59	3469.59	3942.27	4168.98	4600.79	4660.88	4778.32	4047.27	4780.63
ENSG00000067955	0.334936	0.110963	3.01845	0.00254074	0.00816437	CBFB	865	8828.03	7505.2	9881.19	4994.1	5211.22	6517.23	7562.54	6409.18	6695.87
ENSG00000067992	-0.351115	0.143807	-2.44157	0.0146235	0.0385357	PDK3	5165	227.648	201.835	218.61	229.147	294.197	320.023	267.851	278.4	289.826
ENSG00000068001	-0.0729165	0.0857476	-0.850363	0.395123	0.565187	HYAL2	8692	1115.68	1218.69	1206.91	861.896	998.546	1048.72	1235.34	1282.24	1210.1
ENSG00000068024	0.499942	0.0724918	6.89652	5.33e-12	5.91e-11	HDAC4	9759	4141.76	4697.06	4772.99	2847.84	3188.26	3205.64	3271.55	3159.19	3161.19
ENSG00000068028	-0.202644	0.0650291	-3.1162	0.00183199	0.00606687	RASSF1	11186	1676.6	1598.23	1536.65	2117.02	2066.09	1976.36	1783.58	1892.92	1866.44
ENSG00000068078	-0.764874	0.140784	-5.43295	5.54e-08	3.97e-07	FGFR3	2261	155.867	148.086	143.919	217.832	222.325	205.42	246.351	290.374	241.024
ENSG00000068079	-1.45794	0.145501	-10.0202	1.24e-23	3.23e-22	IFI35	3430	138.435	105.305	91.0877	404.544	409.193	434.626	329.663	318.314	314.725
ENSG00000068097	0.121103	0.0804976	1.50443	0.132471	0.247572	HEATR6	63897	909.567	991.625	903.59	854.352	862.468	817.357	848.344	819.233	907.324
ENSG00000068120	-0.35697	0.0548036	-6.51361	7.34e-11	7.26e-10	COASY	80347	2524.64	2643.6	2562.3	2974.2	2823.14	2851.02	3284.09	3407.65	3221.95
ENSG00000068137	-0.119248	0.0888542	-1.34206	0.179577	0.313207	PLEKHH3	79990	1383.32	1474.27	1293.44	883.585	934.34	1021.7	1384.05	1633.48	1495.94
ENSG00000068305	-0.0651026	0.0796564	-0.817293	0.413761	0.583175	MEF2A	4205	1776.07	1709.02	1899.18	1146.68	1217.04	1267.12	2043.37	1749.23	1843.53
ENSG00000068308	0.436025	0.0678889	6.42262	1.34e-10	1.29e-09	OTUD5	55593	1745.3	1726.57	1671.46	1376.77	1373.24	1487.68	1221.9	1249.31	1320.65
ENSG00000068323	0.531013	0.0665566	7.97837	1.48e-15	2.24e-14	TFE3	7030	1700.18	1807.74	1889.16	1523.88	1530.4	1575.25	1266.69	1219.37	1237.98
ENSG00000068354	0.387311	0.130243	2.97375	0.00294187	0.0092929	TBC1D25	4943	264.564	268.748	279.639	267.81	287.489	302.725	229.331	189.591	196.205
ENSG00000068366	0.412927	0.0755286	5.46716	4.57e-08	3.32e-07	ACSL4	2182	5169.25	5084.27	5289.46	3945.49	4476.21	4500.87	4188.87	3531.39	3916.13
ENSG00000068383	0.797116	0.0793002	10.0519	9.01e-24	2.36e-22	INPP5A	3632	3697.74	3446.56	3566.99	3179.78	3604.16	3528.9	2263.74	1930.84	1926.2
ENSG00000068394	-0.702605	0.0827939	-8.4862	2.14e-17	3.73e-16	GPKOW	27238	541.433	562.725	524.665	823.234	914.216	863.846	885.073	908.042	873.461
ENSG00000068400	-1.17115	0.108461	-10.7979	3.52e-27	1.11e-25	GRIPAP1	56850	796.768	907.162	705.929	2279.22	1984.63	1828.24	1767.46	2023.64	1735.97
ENSG00000068438	-1.05257	0.0825425	-12.7519	3.04e-37	1.57e-35	FTSJ1	24140	839.837	763.464	681.336	1309.82	1307.12	1297.39	1616.96	1538.68	1624.42
ENSG00000068489	-0.061859	0.0607468	-1.01831	0.30853	0.473322	PRR11	55771	3499.83	3657.17	3795.62	2585.69	2672.69	2551.54	4008.81	3618.2	3808.57
ENSG00000068615	-0.413622	0.285702	-1.44774	0.14769	0.269269	REEP1	65055	20.5088	24.1325	32.7916	36.7768	34.4987	36.7594	42.1037	28.9376	39.8386
ENSG00000068650	-0.145884	0.0946121	-1.54192	0.123093	0.233229	ATP11A	23250	5059.53	6406.07	6613.88	4631.04	5153.72	5389.58	7003.54	6420.16	6615.2
ENSG00000068654	-0.134756	0.0769174	-1.75195	0.0797821	0.164033	POLR1A	25885	4345.82	4826.49	5240.27	3574.89	3883.02	3965.69	5443.92	4984.25	5414.07
ENSG00000068697	0.933513	0.0893088	10.4526	1.43e-25	4.17e-24	LAPTM4A	9741	2827.14	2605.21	2833.74	2386.72	2494.45	3035.9	1437.8	1391	1456.1
ENSG00000068724	-0.306387	0.0447052	-6.8535	7.21e-12	7.89e-11	TTC7A	57217	6036.78	6044.09	6021.81	5187.41	5458.46	5460.94	7542.83	7462.91	7397.03
ENSG00000068745	0.248724	0.0634174	3.92201	8.78e-05	0.000382775	IP6K2	51447	3325.51	3216.2	3076.03	2902.53	3098.18	2775.34	2609.53	2776.01	2698.07
ENSG00000068781	0	0.125953	0	1	NA	STON1-GTF2A1L	286749	0	0	0	0	0	1.08116	0	0	0
ENSG00000068784	-0.144806	0.108103	-1.33952	0.180401	0.314235	SRBD1	55133	520.925	579.179	592.07	582.77	678.475	664.913	663.805	551.81	659.329
ENSG00000068793	0.0932075	0.0735286	1.26764	0.204928	0.347609	CYFIP1	23191	3670.06	3803.06	4293.87	3673.9	4021.02	4180.84	3696.17	3611.21	3718.93
ENSG00000068796	-0.53861	0.0819439	-6.57291	4.93e-11	5e-10	KIF2A	3796	2731.78	2637.02	2871.99	2315.05	2677.48	2820.75	4175.43	3709	4145.21
ENSG00000068831	0.0407053	0.0553974	0.734788	0.462469	0.629418	RASGRP2	10235	5598.91	5673.32	5520.82	9235.68	9028.12	8745.5	5132.17	5732.64	5459.88
ENSG00000068878	0.0334032	0.0691001	0.483403	0.62881	0.767193	PSME4	23198	5768.11	5775.34	6277.76	4705.54	4824.07	5162.54	6131.91	5338.49	5939.94
ENSG00000068885	-0.229777	0.115254	-1.99365	0.0461902	0.104154	IFT80	57560	388.642	363.084	315.163	514.875	462.858	443.275	417.454	401.135	436.233
ENSG00000068903	-0.575021	0.0772131	-7.4472	9.53e-14	1.24e-12	SIRT2	22933	1402.8	1417.23	1305.29	1977.46	2114.96	2102.86	1897.35	2237.18	2038.74
ENSG00000068912	0.402054	0.0670009	6.00072	1.96e-09	1.67e-08	ERLEC1	27248	3351.14	3038.5	3034.13	3159.97	3222.75	3297.54	2493.08	2221.21	2398.28
ENSG00000068971	0.0451236	0.20014	0.225461	0.821621	0.898865	PPP2R5B	5526	71.7809	93.2391	91.9985	82.9835	75.7055	75.6812	87.7907	83.8193	76.6893
ENSG00000068976	0.0577377	0.31705	0.182109	0.855497	0.919272	PYGM	5837	16.4071	24.1325	13.6632	31.1188	37.3736	38.9217	16.1248	14.9677	19.9193
ENSG00000068985	NA	NA	NA	NA	NA	PAGE1	8712	0	0	0	0	0	0	0	0	0
ENSG00000069011	-0.286386	0.139356	-2.05507	0.0398726	0.0916325	PITX1	5307	489.136	411.349	441.775	173.511	207.951	238.936	461.349	577.754	611.523
ENSG00000069018	-0.141167	0.178399	-0.791301	0.428768	NA	TRPC7	57113	0	0	0	0	0.958297	2.16232	0.895823	1.9957	0
ENSG00000069020	0.00563263	0.324788	0.0173425	0.986163	0.992504	MAST4	375449	15.3816	16.454	23.6828	21.6889	19.1659	31.3536	21.4998	17.9613	15.9354
ENSG00000069122	NA	NA	NA	NA	NA	GPR116	221395	0	0	0	0	0	0	0	0	0
ENSG00000069188	-0.285623	0.338316	-0.844248	0.398531	NA	SDK2	54549	1.02544	1.09693	0.910877	10.3729	5.74978	11.8928	3.58329	4.98924	0
ENSG00000069206	NA	NA	NA	NA	NA	ADAM7	8756	0	0	0	0	0	0	0	0	0
ENSG00000069248	0.31288	0.0631403	4.95531	7.22e-07	4.41e-06	NUP133	55746	10811.2	10469.1	11559.9	7025.3	7790	7836.24	9056.77	8440.8	8897.95
ENSG00000069275	-0.0591521	0.103631	-0.570793	0.56814	0.721026	NUCKS1	64710	34449.7	32503.1	38711.3	25818.2	28966.5	33723.5	41475.7	32699.5	36007.1
ENSG00000069329	-0.103031	0.0730372	-1.41067	0.158342	0.283832	VPS35	55737	9219.75	8874.17	9831.09	8345.49	8944.75	10014.8	10266.1	9537.43	10212.6
ENSG00000069345	0.212094	0.0790239	2.68392	0.00727654	0.0207309	DNAJA2	10294	5459.45	4896.7	5870.6	4200.09	4459.92	4758.18	4798.92	4350.62	4836.41
ENSG00000069399	1.72107	0.134424	12.8033	1.57e-37	8.21e-36	BCL3	102465879	467.602	459.614	456.349	325.333	321.988	355.701	111.978	159.656	130.471
ENSG00000069424	0.246981	0.0617159	4.0019	6.28e-05	0.000282174	KCNAB2	8514	12531.9	12715.6	14189.6	16206.3	17215.8	17318	10635.2	11370.5	11189.7
ENSG00000069431	-0.120945	0.201531	-0.60013	0.54842	0.704161	ABCC9	10060	89.2134	93.2391	92.9094	132.019	90.08	99.4667	111.082	85.815	104.576
ENSG00000069482	0.175168	0.0982937	1.78209	0.074734	0.155613	GAL	51083	4327.37	3429	3894	2309.39	2708.15	2849.94	3154.19	3528.39	3614.36
ENSG00000069493	0.458232	0.323447	1.41672	0.156566	0.281452	CLEC2D	29121	21.5343	19.7447	28.2372	38.6627	24.9157	34.5971	8.95823	18.9591	16.9314
ENSG00000069509	0.031773	0.125953	0.25226	0.80084	NA	FUNDC1	139341	0	1.09693	0	0	0	0	0	0	0
ENSG00000069535	-0.0364996	0.16988	-0.214855	0.82988	NA	MAOB	4129	0	2.19386	0	0	0	0	0.895823	0.997848	0.995965
ENSG00000069667	-0.124978	0.329306	-0.37952	0.704302	0.822401	RORA	6095	10.2544	19.7447	18.2175	28.2898	20.1242	21.6232	20.6039	14.9677	18.9233
ENSG00000069696	0.240131	0.363732	0.660186	0.509135	0.670188	DRD4	1815	9.22898	3.29079	11.8414	11.3159	4.79149	11.8928	8.06241	4.98924	3.98386
ENSG00000069702	0.51471	0.139153	3.69889	0.000216547	0.000870321	TGFBR3	7049	417.355	398.186	425.379	343.25	406.318	453.006	335.038	274.408	246.003
ENSG00000069712	0.624598	0.232457	2.68694	0.00721102	0.0205565	KIAA1107	23285	48.1958	70.2036	71.0484	99.9573	100.621	107.035	34.9371	37.9182	42.8265
ENSG00000069764	-5.68e-05	0.315394	-0.000179991	0.999856	NA	PLA2G10	100652777	4.10177	4.38772	0.910877	1.88599	3.83319	1.08116	7.16658	0.997848	0.995965
ENSG00000069812	-0.62042	0.250002	-2.48166	0.0130773	0.0348928	HES2	54626	24.6106	27.4233	30.0589	99.0143	121.704	92.9797	45.687	51.8881	39.8386
ENSG00000069849	-0.0815338	0.0804354	-1.01366	0.310747	0.475446	ATP1B3	483	6919.68	5877.35	6117.45	4462.25	5060.77	5412.28	6588.78	6615.73	6824.35
ENSG00000069869	-0.419883	0.0811084	-5.17682	2.26e-07	1.48e-06	NEDD4	4734	860.346	992.722	922.718	1332.45	1188.29	1263.88	1281.92	1199.41	1243.96
ENSG00000069943	-0.430713	0.100078	-4.30376	1.68e-05	8.32e-05	PIGB	9488	1194.64	970.784	960.975	1944.45	1738.35	1967.71	1530.96	1303.19	1403.31
ENSG00000069956	0.174904	0.0778501	2.24668	0.0246604	0.0606029	MAPK6	5597	9503.8	9037.61	9449.43	7371.38	8210.69	9099.04	8842.67	7825.13	8091.22
ENSG00000069966	-0.0585132	0.0819862	-0.713695	0.475416	0.641382	GNB5	10681	887.007	926.906	969.173	831.721	945.84	923.31	1006.91	950.949	942.183
ENSG00000069974	-0.155206	0.0757494	-2.04894	0.0404675	0.0927994	RAB27A	5873	8229.17	7202.45	7828.07	10130.6	10821.1	10740.2	9574.56	8055.63	8301.37
ENSG00000069998	-0.0177986	0.071846	-0.247732	0.804341	0.887688	CECR5	27440	2692.81	2514.16	2778.17	1880.33	2192.58	1938.52	2668.66	2734.1	2685.12
ENSG00000070010	0.189111	0.053911	3.50784	0.000451756	0.00169451	UFD1L	7353	3417.8	3271.05	3463.15	2613.04	2767.56	2701.82	2915.9	2966.6	3018.77
ENSG00000070018	0.120035	0.126891	0.945963	0.344168	0.512367	LRP6	4040	1055.18	1204.43	1527.54	909.989	1082.88	1117.92	1238.03	1046.74	1192.17
ENSG00000070019	-0.313557	0.307312	-1.02032	0.307576	NA	GUCY2C	2984	0	1.09693	0.910877	4.71497	1.91659	4.32464	4.47912	1.9957	0.995965
ENSG00000070031	-0.0394156	0.189694	-0.207785	0.835397	NA	SCT	6343	0	0	0.910877	3.77198	0	1.08116	1.79165	0	0
ENSG00000070047	-0.312762	0.0491661	-6.36133	2e-10	1.89e-09	PHRF1	57661	3489.58	3520.05	3631.67	2369.74	2422.58	2358.01	4361.76	4369.58	4501.76
ENSG00000070061	-0.247865	0.056015	-4.42498	9.65e-06	4.97e-05	IKBKAP	8518	2573.86	2657.86	2648.83	2426.32	2507.86	2590.46	3235.71	3087.34	3042.67
ENSG00000070081	-0.261098	0.0676521	-3.85943	0.000113654	0.000483976	NUCB2	4925	11972	10424.1	10147.2	18392.2	18838.2	17656.4	13372.8	12534	13152.7
ENSG00000070087	0.613161	0.322774	1.89966	0.0574774	0.125458	PFN2	5217	26.6615	41.6834	38.2568	7.54395	12.4579	18.3797	20.6039	24.9462	14.9395
ENSG00000070159	0.399799	0.144048	2.77546	0.00551233	0.016248	PTPN3	5774	234.826	298.365	296.035	293.271	337.321	378.406	201.56	203.561	216.124
ENSG00000070182	-0.363525	0.326266	-1.1142	0.265194	0.423845	SPTB	6710	19.4834	21.9386	10.0196	25.4608	19.1659	18.3797	19.7081	24.9462	27.887
ENSG00000070190	0.189277	0.0867158	2.18272	0.0290561	0.0698039	DAPP1	27071	509.645	553.95	525.576	926.963	953.506	942.771	475.682	454.021	460.136
ENSG00000070193	NA	NA	NA	NA	NA	FGF10	2255	0	0	0	0	0	0	0	0	0
ENSG00000070214	0.00272952	0.0932162	0.0292816	0.97664	0.987289	SLC44A1	23446	2360.57	2382.53	2679.8	4032.24	4378.46	5036.04	2663.28	2259.13	2486.92
ENSG00000070269	-0.382661	0.0976499	-3.91871	8.9e-05	0.000387625	TMEM260	54916	490.161	521.042	455.438	733.649	765.68	824.925	672.763	653.591	592.599
ENSG00000070366	0.319924	0.0933669	3.42652	0.000611359	0.0022316	SMG6	23293	891.109	1023.44	1067.55	780.799	839.469	762.217	802.657	741.401	836.611
ENSG00000070367	-0.062998	0.10631	-0.592586	0.553458	0.708537	EXOC5	10640	3491.63	3193.16	3892.18	2762.97	3079.97	3577.56	4123.47	3309.86	3627.31
ENSG00000070371	-0.591852	0.0668864	-8.84861	8.86e-19	1.7e-17	CLTCL1	8218	2019.1	2280.52	1979.34	3239.18	3029.18	3091.04	3181.96	3134.24	3175.14
ENSG00000070388	-0.124028	0.345146	-0.359349	0.719334	NA	FGF22	27006	2.05088	2.19386	5.46526	4.71497	1.91659	3.24348	2.68747	3.99139	5.97579
ENSG00000070404	-0.560326	0.168513	-3.32511	0.000883827	0.00313369	FSTL3	10272	103.57	119.565	129.344	175.397	161.952	151.362	158.561	205.557	169.314
ENSG00000070413	0.33027	0.0746454	4.42452	9.67e-06	4.98e-05	DGCR2	9993	3239.37	3150.38	3544.22	2890.28	3256.29	3407.81	2645.37	2572.45	2666.2
ENSG00000070423	-0.208787	0.0859174	-2.43009	0.0150949	0.0396147	RNF126	55658	4363.26	4000.51	3926.79	3521.14	4094.8	4201.39	4276.66	5097.01	4861.31
ENSG00000070444	-0.130978	0.0911773	-1.43651	0.150856	0.273766	MNT	4335	884.956	970.784	831.63	1036.35	1031.13	977.368	1046.32	1011.82	885.413
ENSG00000070476	0.0152972	0.0665603	0.229825	0.818228	0.897017	ZXDC	79364	2218.03	2369.37	2456.63	1818.09	1809.27	1698.5	2211.79	2394.84	2365.42
ENSG00000070495	0.34512	0.0866594	3.98249	6.82e-05	0.000304195	JMJD6	23210	1425.36	1400.78	1655.97	1303.22	1263.04	1180.63	1107.24	1171.47	1240.97
ENSG00000070501	0.281834	0.0796419	3.53876	0.000402005	0.00152853	POLB	5423	947.508	874.254	911.788	658.21	626.727	659.507	731.887	731.423	780.837
ENSG00000070526	-0.0499909	0.240443	-0.207912	0.835298	NA	ST6GALNAC1	55808	1.02544	0	0.910877	4.71497	0.958297	1.08116	0	2.99354	0
ENSG00000070540	0.640578	0.150448	4.2578	2.06e-05	0.000100989	WIPI1	55062	171.249	208.417	190.373	233.862	209.867	232.449	117.353	120.74	119.516
ENSG00000070601	0.117277	0.362885	0.323181	0.746558	NA	FRMPD1	22844	4.10177	12.0662	9.10877	5.65796	2.87489	7.56812	5.37494	3.99139	11.9516
ENSG00000070610	-1.26644	0.138634	-9.13514	6.53e-20	1.34e-18	GBA2	57704	770.107	888.514	677.692	1434.29	1057.96	902.768	1874.96	1925.85	2011.85
ENSG00000070614	-0.562645	0.0963287	-5.84088	5.19e-09	4.21e-08	NDST1	3340	528.103	596.73	666.762	823.234	876.842	911.417	890.448	908.042	869.478
ENSG00000070669	-0.145765	0.0873076	-1.66956	0.0950068	0.189332	ASNS	440	918.796	907.162	872.62	587.485	722.556	641.128	985.405	1014.81	988.993
ENSG00000070718	-0.467315	0.10699	-4.36783	1.25e-05	6.34e-05	AP3M2	10947	469.652	466.195	559.278	478.098	481.065	453.006	652.159	669.556	763.905
ENSG00000070729	-0.133629	0.36186	-0.369284	0.711916	0.825859	CNGB1	1258	8.20354	5.48465	3.64351	6.60096	15.3328	7.56812	1.79165	7.98279	11.9516
ENSG00000070731	0.0112521	0.256587	0.043853	0.965022	0.980987	ST6GALNAC2	10610	45.1194	27.4233	27.3263	148.05	113.079	137.307	33.1455	29.9354	35.8547
ENSG00000070748	-0.272577	0.318184	-0.856666	0.39163	NA	CHAT	1103	1.02544	1.09693	1.82175	1.88599	2.87489	2.16232	2.68747	3.99139	1.99193
ENSG00000070756	0.029088	0.0519792	0.559608	0.575747	0.726734	PABPC1	26986	78712.9	76422.1	72342.7	75407.4	78553.6	80651.3	71690	74694.9	76528
ENSG00000070759	0.0797469	0.15667	0.509012	0.610743	0.753932	TESK2	10420	151.765	180.994	153.938	257.437	282.698	215.151	149.602	153.669	155.371
ENSG00000070761	-0.114671	0.0626744	-1.82964	0.0673042	0.142984	C16orf80	29105	2325.7	2171.92	2223.45	2187.75	2369.87	2419.64	2373.93	2464.69	2444.1
ENSG00000070770	-0.0753077	0.0494197	-1.52384	0.127548	0.239893	CSNK2A2	1459	6994.54	6675.92	6684.01	5585.35	5788.12	5709.6	7109.25	6928.06	7412.97
ENSG00000070778	-0.163144	0.134348	-1.21434	0.224619	0.372631	PTPN21	11099	237.903	250.1	255.045	195.2	217.534	169.742	270.539	262.434	302.773
ENSG00000070785	-0.328844	0.0792042	-4.15185	3.3e-05	0.000155957	EIF2B3	8891	1685.83	1476.47	1543.03	1093.87	1261.12	1184.95	1959.17	1897.91	2069.62
ENSG00000070808	0.104884	0.354986	0.295458	0.767644	NA	CAMK2A	815	4.10177	9.87237	3.64351	5.65796	9.58297	2.16232	4.47912	7.98279	1.99193
ENSG00000070814	-0.597735	0.0630096	-9.48642	2.39e-21	5.44e-20	TCOF1	6949	4687.3	4864.89	4934.22	3159.97	2909.39	2695.33	7422.79	7182.51	7386.08
ENSG00000070831	0.436132	0.0639696	6.81781	9.24e-12	1e-10	CDC42	998	15945.6	14741.6	15826.5	11014.2	12132	12792.3	11751.4	11140	11406.8
ENSG00000070882	-0.146575	0.158096	-0.927125	0.353862	0.52252	OSBPL3	26031	164.071	160.152	159.403	116.931	137.037	143.794	203.352	172.628	161.346
ENSG00000070886	0.031773	0.125953	0.25226	0.80084	NA	EPHA8	2046	0	1.09693	0	0.942994	0	0	0	0	0
ENSG00000070915	0.257101	0.338345	0.759876	0.447329	NA	SLC12A3	6559	4.10177	3.29079	3.64351	6.60096	3.83319	4.32464	1.79165	3.99139	0
ENSG00000070950	-0.179649	0.0719325	-2.49747	0.0125084	0.0335477	RAD18	56852	1603.79	1507.18	1644.13	1033.52	1013.88	1110.35	1893.77	1781.16	1718.04
ENSG00000070961	0.430481	0.0783401	5.49503	3.91e-08	2.86e-07	ATP2B1	490	1928.86	1927.31	1939.26	1340.94	1380.91	1468.21	1495.13	1276.25	1512.87
ENSG00000070985	0.0417072	0.152975	0.272641	0.78513	NA	TRPM5	29850	0	0	0.910877	0.942994	0	3.24348	0	0	0
ENSG00000071051	0.147196	0.0647324	2.27392	0.0229709	0.0569917	NCK2	8440	4627.82	4448.05	4625.43	4283.08	4770.4	5023.07	4150.35	4147.06	4065.53
ENSG00000071054	-0.511475	0.0711829	-7.18536	6.7e-13	8.07e-12	MAP4K4	9448	6695.11	6978.67	7487.41	8088.06	9361.61	8480.62	10382.6	9479.56	10409.8
ENSG00000071073	-0.847811	0.0949459	-8.92941	4.28e-19	8.42e-18	MGAT4A	11320	1522.78	1411.75	1655.97	2464.04	2880.64	3200.23	2832.59	2663.26	2856.43
ENSG00000071082	0.240792	0.049463	4.86813	1.13e-06	6.71e-06	RPL31	6160	35808.4	33337.9	35086.1	33922.3	35569.1	36667.5	29208.3	28998.5	29936.7
ENSG00000071127	0.388926	0.0633222	6.14202	8.15e-10	7.24e-09	WDR1	9948	17313.6	17772.5	19030.9	11146.2	12707	12629	13654.1	14018.8	13573
ENSG00000071189	0.730587	0.0755747	9.66708	4.16e-22	9.9e-21	SNX13	23161	3635.19	3650.58	3989.64	2539.48	2636.28	2996.97	2341.68	2172.32	2243.91
ENSG00000071203	0	0.125953	0	1	NA	MS4A12	54860	0	0	0	0	0	1.08116	0	0	0
ENSG00000071205	0.648106	0.289965	2.23512	0.0254097	0.0621814	ARHGAP10	79658	48.1958	36.1987	39.1677	27.3468	25.874	22.7044	27.7705	16.9634	25.8951
ENSG00000071242	0.488095	0.248253	1.96612	0.049285	0.110006	RPS6KA2	6196	52.2975	70.2036	71.0484	50.9217	72.8306	56.2203	40.312	37.9182	52.7862
ENSG00000071243	0.124783	0.0746291	1.67204	0.0945169	0.188552	ING3	54556	1081.84	1011.37	1086.68	841.15	895.05	898.444	993.468	984.876	936.207
ENSG00000071246	-0.259622	0.139912	-1.85561	0.0635093	0.136403	VASH1	22846	560.917	541.884	827.987	412.088	370.861	369.757	755.179	791.294	784.821
ENSG00000071282	0.0614605	0.125953	0.487963	0.625576	NA	LMCD1	29995	0	2.19386	0	0	0	0	0	0	0
ENSG00000071462	0.340555	0.0592554	5.74725	9.07e-09	7.19e-08	WBSCR22	114049	3477.27	3340.15	3652.62	2798.81	3017.68	3006.7	2768.99	2718.14	2770.78
ENSG00000071537	-0.518608	0.0833404	-6.22276	4.88e-10	4.45e-09	SEL1L	6400	3435.23	3391.71	3576.1	3957.74	4435	4913.87	5398.23	4648.98	4928.04
ENSG00000071539	-0.699835	0.0521241	-13.4263	4.24e-41	2.54e-39	TRIP13	9319	4028.96	3894.1	3790.16	4082.22	4352.59	4399.24	6388.11	6339.33	6343.3
ENSG00000071553	0.42601	0.0647497	6.57933	4.73e-11	4.79e-10	ATP6AP1	537	7088.88	7335.17	7059.29	8639.71	9651.97	10120.7	5151.88	5463.22	5337.38
ENSG00000071564	-0.428289	0.0541681	-7.90667	2.64e-15	3.93e-14	TCF3	6929	8449.64	8241.24	8413.77	5606.1	6200.18	6252.35	11170.9	11511.2	11156.8
ENSG00000071575	0.214317	0.363209	0.590064	0.555148	NA	TRIB2	28951	7.17809	16.454	8.19789	1.88599	2.87489	0	9.85405	5.98709	7.96772
ENSG00000071626	0.0252993	0.048712	0.519366	0.603506	0.74808	DAZAP1	26528	14003.4	13662.3	14001.1	9999.51	10667.8	9907.75	13596.8	14053.7	13290.2
ENSG00000071655	-0.419215	0.0589159	-7.11547	1.12e-12	1.32e-11	MBD3	53615	4797.02	4535.81	4664.6	5267.56	5449.84	5733.39	5941.99	6563.85	6250.68
ENSG00000071677	-0.127719	0.254741	-0.501369	0.616112	NA	PRLH	51052	0	0	0.910877	1.88599	3.83319	1.08116	0.895823	0.997848	0.995965
ENSG00000071794	-0.244107	0.072864	-3.35017	0.000807622	0.00288591	HLTF	6596	2567.71	2425.31	2388.32	2257.53	2268.29	2421.8	3197.19	2785.99	2770.78
ENSG00000071859	-0.0899955	0.0674454	-1.33435	0.18209	0.316832	FAM50A	9130	1344.35	1400.78	1391.82	1625.72	1633.9	1538.49	1419.88	1549.66	1437.18
ENSG00000071889	-0.459426	0.0925727	-4.96287	6.95e-07	4.25e-06	FAM3A	60343	684.995	713.005	725.058	772.312	755.138	737.351	959.427	1092.64	883.421
ENSG00000071894	-0.730008	0.0810663	-9.00507	2.16e-19	4.29e-18	CPSF1	102466749	3587	3819.51	3149.81	5266.62	4735.91	4593.85	5789.7	6186.66	5640.15
ENSG00000071909	0.0657506	0.355995	0.184695	0.853468	0.918327	MYO3B	140469	6.15265	13.1632	11.8414	18.8599	21.0825	16.2174	9.85405	13.9699	4.97983
ENSG00000071967	0.00150114	0.109182	0.013749	0.98903	0.993799	CYBRD1	79901	328.141	315.916	307.876	479.041	501.19	547.067	324.288	320.309	305.761
ENSG00000071991	-0.0528591	0.198614	-0.26614	0.790131	NA	CDH19	28513	0	0	0.910877	0.942994	2.87489	0	0.895823	0	0.995965
ENSG00000071994	-0.855156	0.0772895	-11.0643	1.87e-28	6.34e-27	PDCD2	5134	3784.91	3245.82	3305.57	4344.37	4946.73	5096.59	6249.26	6178.68	6398.08
ENSG00000072041	NA	NA	NA	NA	NA	SLC6A15	55117	0	0	0	0	0	0	0	0	0
ENSG00000072042	-0.617679	0.0766478	-8.05866	7.71e-16	1.19e-14	RDH11	51109	1123.88	1091.45	1005.61	1439.95	1599.4	1601.2	1681.46	1582.59	1699.12
ENSG00000072062	-1.04834	0.0691823	-15.1533	7.21e-52	5.91e-50	PRKACA	5566	1070.56	1036.6	1076.66	2236.78	2475.28	2539.64	2172.37	2208.24	2251.88
ENSG00000072071	-0.636115	0.0832436	-7.64161	2.15e-14	2.95e-13	LPHN1	22859	942.381	1098.03	941.846	1202.32	1261.12	1324.42	1587.4	1598.55	1472.04
ENSG00000072080	-0.0322128	0.306437	-0.10512	0.91628	0.954	SPP2	6694	32.8141	21.9386	30.9698	39.6057	36.4153	25.9478	40.312	28.9376	18.9233
ENSG00000072110	0.260515	0.0685141	3.80236	0.000143327	0.00059811	ACTN1	87	15861.5	16980.5	17696.5	15541.5	17713.2	18171	13628.2	14145.5	14348.9
ENSG00000072121	0.0110982	0.0683463	0.162383	0.871005	0.92807	ZFYVE26	23503	1117.73	1166.04	1209.64	994.858	1011	981.693	1141.28	1158.5	1168.27
ENSG00000072133	NA	NA	NA	NA	NA	RPS6KA6	27330	0	0	0	0	0	0	0	0	0
ENSG00000072134	0.405085	0.123881	3.26994	0.0010757	0.00374882	EPN2	100874309	332.243	327.982	353.42	275.354	283.656	229.206	247.247	263.432	248.991
ENSG00000072135	-1.33644	0.0717823	-18.618	2.3e-77	4.04e-75	PTPN18	26469	976.221	992.722	927.272	2816.72	2657.36	2589.38	2292.41	2534.53	2554.65
ENSG00000072163	-0.14153	0.361217	-0.391814	0.695196	NA	LIMS2	55679	4.10177	4.38772	2.73263	6.60096	9.58297	6.48696	6.27076	3.99139	3.98386
ENSG00000072182	0.660251	0.363735	1.8152	0.0694936	0.14666	ASIC4	55515	10.2544	15.357	6.37614	11.3159	10.5413	7.56812	4.47912	4.98924	2.9879
ENSG00000072195	-0.400447	0.360202	-1.11173	0.266254	0.425151	SPEG	100996693	4.10177	8.77544	5.46526	18.8599	15.3328	9.73044	10.7499	10.9763	8.96369
ENSG00000072201	-0.365429	0.312636	-1.16886	0.242459	0.395488	LNX1	84708	39.9922	29.6171	26.4154	45.2637	48.8732	67.0319	75.2491	30.9333	27.887
ENSG00000072210	0.53027	0.0732155	7.24259	4.4e-13	5.38e-12	ALDH3A2	224	2557.45	2447.25	2710.77	1927.48	2037.34	2222.86	1841.81	1711.31	1769.83
ENSG00000072274	-0.00567702	0.061219	-0.0927329	0.926116	0.960018	TFRC	7037	16050.2	16188.5	16650.8	15945.1	17971.9	18445.7	16688.3	15823.9	16571.9
ENSG00000072310	-1.90147	0.202234	-9.40232	5.34e-21	1.2e-19	SREBF1	6720	626.545	668.031	353.42	2960.06	2628.61	2680.19	2301.37	2502.6	2170.21
ENSG00000072315	0	0.125953	0	1	NA	TRPC5	7224	0	0	0	0	0.958297	0	0	0	0
ENSG00000072364	0.151469	0.087099	1.73904	0.0820271	0.167899	AFF4	27125	3253.73	3522.24	3789.25	2640.38	2742.65	3229.42	3353.07	3012.5	3132.31
ENSG00000072401	0.179917	0.141246	1.27379	0.202739	0.34478	UBE2D1	7321	444.016	382.829	480.943	272.525	288.448	381.649	416.558	361.221	371.495
ENSG00000072415	0.448316	0.109218	4.10479	4.05e-05	0.000187938	MPP5	64398	1485.87	1325.09	1685.12	905.274	932.423	1080.08	1208.47	984.876	1078.63
ENSG00000072422	0.43434	0.106872	4.06412	4.82e-05	0.000221127	RHOBTB1	9886	553.739	496.91	568.387	324.39	316.238	331.916	433.578	382.176	374.483
ENSG00000072444	NA	NA	NA	NA	NA	ASAH2C	NA	0	0	0	0	0	0	0	0	0
ENSG00000072501	-0.732828	0.076115	-9.62791	6.1e-22	1.43e-20	SMC1A	8243	8177.9	8405.78	9188.01	11001	12839.3	12224.7	14779.3	13213.5	15083.9
ENSG00000072506	0.173768	0.0750671	2.31483	0.0206221	0.0518827	HSD17B10	3028	4540.66	4304.36	4949.7	3644.67	4220.34	4230.58	4016.87	4183.98	4015.73
ENSG00000072518	0.0659205	0.0742246	0.888123	0.374475	0.543896	MARK2	2011	2372.87	2746.71	2770.89	2441.41	2628.61	2671.55	2493.08	2446.72	2595.49
ENSG00000072571	0.246163	0.083962	2.93184	0.00336964	0.0105074	HMMR	3161	6337.23	5474.78	5865.14	4517.88	4349.71	4994.96	5500.35	4651.97	4715.89
ENSG00000072609	-0.0610955	0.0784216	-0.779065	0.435941	0.605304	CHFR	55743	2075.49	2090.75	1932.88	2184.92	2008.59	1853.11	2081.89	2264.12	2018.82
ENSG00000072657	0.185024	0.116634	1.58636	0.112658	0.217061	TRHDE	29953	1515.6	1464.4	1789.87	1156.11	1324.37	1591.47	1508.57	1271.26	1402.32
ENSG00000072682	0.455252	0.121466	3.748	0.000178253	0.000729566	P4HA2	101927705	289.175	296.171	253.224	392.285	399.61	402.191	197.081	201.565	206.165
ENSG00000072694	0.133707	0.362161	0.369192	0.711985	0.825888	FCGR2B	2213	16.4071	10.9693	15.4849	15.0879	4.79149	2.16232	11.6457	10.9763	13.9435
ENSG00000072736	-0.241527	0.0607943	-3.97286	7.1e-05	0.000315735	NFATC3	4775	4779.58	4996.52	5083.6	4705.54	5012.85	5177.67	6019.93	5529.08	6039.53
ENSG00000072756	0.0542579	0.104441	0.519507	0.603407	0.748055	TRNT1	51095	965.966	854.509	1129.49	688.385	688.058	773.029	967.489	908.042	966.086
ENSG00000072778	-1.43526	0.0960355	-14.9451	1.68e-50	1.31e-48	ACADVL	37	1912.45	2102.82	1757.99	5111.97	4411.04	4048.94	5004.07	5782.53	5105.32
ENSG00000072786	-0.601773	0.0567738	-10.5995	3e-26	9.03e-25	STK10	6793	3404.47	3511.27	3435.83	6297.31	6967.78	6615.62	5055.13	5355.45	5340.37
ENSG00000072803	-0.0428383	0.0918451	-0.466419	0.640916	0.775425	FBXW11	23291	2731.78	2632.63	3012.27	2800.69	3080.93	3501.88	3013.55	2621.35	2999.85
ENSG00000072818	-1.5535	0.131267	-11.8347	2.58e-32	1.04e-30	ACAP1	9744	95.3661	100.918	91.9985	574.283	585.52	551.391	293.83	311.329	278.87
ENSG00000072832	-0.0757564	0.364048	-0.208095	0.835155	0.907866	CRMP1	1400	5.12721	6.58158	8.19789	14.1449	6.70808	7.56812	5.37494	10.9763	5.97579
ENSG00000072840	0.0242099	0.222727	0.108698	0.913442	0.952597	EVC	2121	57.4247	60.3312	60.1179	88.6414	78.5804	68.1131	61.8118	49.8924	62.7458
ENSG00000072849	0.341571	0.0839529	4.0686	4.73e-05	0.000217278	DERL2	51009	1151.57	1044.28	1092.14	467.725	406.318	442.194	896.719	857.152	832.627
ENSG00000072858	-0.475752	0.243685	-1.95232	0.0508999	0.112979	SIDT1	54847	60.5011	73.4943	46.4547	45.2637	61.331	34.5971	82.4157	96.7913	82.6651
ENSG00000072864	0.44408	0.0671765	6.61065	3.83e-11	3.91e-10	NDE1	54820	2258.02	2379.24	2540.44	1733.22	1837.06	1817.43	1715.5	1726.28	1822.62
ENSG00000072952	-0.199127	0.237481	-0.838496	0.401752	0.572084	MRVI1	10335	31.7887	46.0711	48.2765	86.7554	97.7463	92.9797	45.687	53.8838	48.8023
ENSG00000072954	-0.456616	0.206392	-2.21237	0.0269412	0.0653536	TMEM38A	79041	64.6028	57.0404	58.2961	101.843	90.08	108.116	92.2698	89.8063	72.7055
ENSG00000072958	-1.00498	0.0711197	-14.1309	2.45e-45	1.7e-43	AP1M1	8907	2423.12	2347.43	2477.58	4556.55	5216.97	5439.31	4750.55	4974.27	4925.05
ENSG00000073008	-0.729284	0.0801724	-9.09645	9.33e-20	1.89e-18	PVR	5817	836.761	795.275	869.887	1304.16	1503.57	1501.73	1405.55	1388.01	1383.4
ENSG00000073009	-0.000564587	0.0667751	-0.00845505	0.993254	0.996529	IKBKG	8517	1457.15	1457.82	1441.01	1188.17	1128.87	1216.3	1384.05	1481.8	1492.95
ENSG00000073050	-1.33235	0.0722108	-18.4508	5.13e-76	8.87e-74	XRCC1	7515	863.422	926.906	960.064	2341.45	2475.28	2242.32	2223.43	2385.86	2387.33
ENSG00000073060	-0.249653	0.0613772	-4.06752	4.75e-05	0.000218191	SCARB1	949	5111.83	5206.03	5176.51	4425.47	4781.9	4831.7	5773.58	6522.93	6150.08
ENSG00000073067	-1.75073	0.261607	-6.69219	2.2e-11	2.3e-10	CYP2W1	54905	26.6615	36.1987	14.574	148.05	137.037	118.928	86.8948	147.682	97.6046
ENSG00000073111	-0.189778	0.0689639	-2.75185	0.00592605	0.0173131	MCM2	4171	15113	14777.8	16845.8	12599.3	14290.1	14525.4	17764.2	17680.9	17930.4
ENSG00000073146	-0.291818	0.324746	-0.898604	0.368864	NA	MOV10L1	54456	1.02544	0	2.73263	4.71497	6.70808	9.73044	0	4.98924	5.97579
ENSG00000073150	0.691512	0.195903	3.52988	0.000415753	0.00157642	PANX2	56666	106.646	123.953	114.77	55.6366	49.8315	50.8145	67.1867	69.8494	68.7216
ENSG00000073169	0.276299	0.1607	1.71935	0.0855508	0.173941	SELO	83642	442.991	540.787	430.845	575.226	381.402	423.815	362.808	455.019	337.632
ENSG00000073282	0.213146	0.359273	0.59327	0.553	NA	TP63	8626	14.3562	2.19386	5.46526	6.60096	6.70808	8.64928	5.37494	7.98279	1.99193
ENSG00000073331	-0.0381396	0.102534	-0.371972	0.709914	0.825384	ALPK1	80216	595.782	661.449	603	807.203	714.89	735.188	623.493	576.756	710.123
ENSG00000073350	-0.401183	0.0865824	-4.63354	3.59e-06	1.99e-05	LLGL2	3993	680.893	683.388	635.792	1029.75	928.59	924.391	831.324	929.995	890.393
ENSG00000073417	-0.807121	0.103853	-7.77175	7.74e-15	1.1e-13	PDE8A	5151	528.103	578.082	482.765	764.768	706.265	627.073	888.656	923.01	998.953
ENSG00000073464	-0.322731	0.203143	-1.58869	0.112131	0.216337	CLCN4	1183	66.6537	69.1066	94.7312	165.967	191.659	221.638	94.9572	86.8128	114.536
ENSG00000073536	-0.0508931	0.0680203	-0.748204	0.454337	0.622505	NLE1	54475	1679.67	1709.02	1724.29	1176.86	1293.7	1339.56	1725.36	1756.21	1817.64
ENSG00000073578	0.0596603	0.0504579	1.18238	0.237056	0.388727	SDHA	6389	16994.6	16810.5	17267.5	12921.8	14350.5	13961	16218	16538.3	16239.2
ENSG00000073584	0.0707136	0.0603109	1.17249	0.241002	0.393581	SMARCE1	6605	8447.59	7716.91	8299	6720.72	7400.93	7385.4	7978.2	7511.8	7796.42
ENSG00000073598	-0.0423155	0.356889	-0.118568	0.905618	NA	FNDC8	54752	5.12721	5.48465	1.82175	7.54395	6.70808	9.73044	5.37494	0.997848	6.97176
ENSG00000073605	0.594867	0.241753	2.46064	0.0138688	0.0367744	GSDMB	55876	108.697	108.596	87.4442	139.563	82.4136	76.7623	59.1243	53.8838	76.6893
ENSG00000073614	0.246656	0.0759117	3.24925	0.00115709	0.00399901	KDM5A	5927	4785.74	5153.38	5571.83	4184.06	4818.32	4680.34	4409.24	4126.1	4514.71
ENSG00000073670	-0.397129	0.255489	-1.55439	0.120092	0.228538	ADAM11	4185	32.8141	48.2649	43.7221	83.9264	49.8315	65.9507	51.9577	57.8752	62.7458
ENSG00000073711	-0.251074	0.219078	-1.14605	0.251776	0.407463	PPP2R3A	5523	62.552	59.2342	59.207	58.4656	53.6647	61.6261	79.7283	60.8687	78.6812
ENSG00000073712	-0.21861	0.295059	-0.740903	0.458752	0.626406	FERMT2	10979	27.6869	43.8772	25.5045	26.4038	16.2911	17.2986	35.8329	40.9118	39.8386
ENSG00000073734	0.354401	0.338704	1.04634	0.295402	0.45856	ABCB11	8647	9.22898	17.5509	13.6632	34.8908	43.1234	55.1391	5.37494	11.9742	9.95965
ENSG00000073737	0.122353	0.0800921	1.52765	0.126599	0.238435	DHRS9	10170	6433.62	6723.09	5361.42	9177.22	9506.31	10000.7	5523.65	5596.93	5870.22
ENSG00000073754	0.133112	0.329401	0.404104	0.686136	NA	CD5L	922	2.05088	4.38772	1.82175	1.88599	4.79149	3.24348	1.79165	1.9957	1.99193
ENSG00000073756	1.13822	0.176883	6.43485	1.24e-10	1.19e-09	PTGS2	5743	182.529	194.157	158.493	98.0714	114.996	98.3855	80.6241	76.8343	72.7055
ENSG00000073792	0.0394327	0.0498051	0.79174	0.428512	0.598151	IGF2BP2	10644	4044.34	4124.46	4163.62	3333.48	3317.63	3491.06	3978.35	3931.52	4089.43
ENSG00000073803	0.269069	0.0956888	2.81192	0.00492464	0.0147125	MAP3K13	9175	922.898	817.213	821.611	690.271	638.226	761.136	748.012	691.509	678.252
ENSG00000073849	0.0246013	0.121832	0.201928	0.839973	0.91081	ST6GAL1	6480	872.651	934.585	1179.59	673.298	715.848	866.009	988.093	926.003	1022.86
ENSG00000073861	-0.260309	0.288724	-0.901585	0.367277	NA	TBX21	30009	0	2.19386	0.910877	0.942994	1.91659	1.08116	3.58329	1.9957	1.99193
ENSG00000073905	-0.026291	0.341413	-0.0770066	0.938618	NA	VDAC1P1	7416	1.02544	4.38772	4.55438	3.77198	3.83319	2.16232	3.58329	1.9957	4.97983
ENSG00000073910	-0.132648	0.0711585	-1.86412	0.0623053	0.134133	FRY	10129	2385.18	2645.8	2732.63	5031.81	5370.3	5469.59	2842.45	2687.21	2990.88
ENSG00000073921	0.345974	0.0859538	4.02512	5.69e-05	0.000257848	PICALM	8301	5365.11	5195.06	5862.4	4042.61	3890.69	4714.94	4685.15	4059.25	4132.26
ENSG00000073969	0.441656	0.0608955	7.25269	4.09e-13	5e-12	NSF	101930324	8428.11	8449.66	9036.81	5889	6357.35	6544.26	6532.34	6037.98	6469.79
ENSG00000074047	0.00224292	0.130462	0.0171922	0.986283	NA	GLI2	2736	1.02544	0	0	0.942994	0	0	0.895823	0	0
ENSG00000074054	0.0193612	0.0686846	0.281886	0.778031	0.870325	CLASP1	23332	3101.96	3407.07	3534.2	2430.09	2608.49	2672.63	3444.44	3208.08	3255.81
ENSG00000074071	-0.712905	0.0943291	-7.55763	4.1e-14	5.47e-13	MRPS34	65993	3573.67	3155.87	3813.84	3870.05	4937.15	4696.56	5527.23	6099.85	5808.47
ENSG00000074181	-0.898211	0.306104	-2.93434	0.00334262	0.0104384	NOTCH3	4854	15.3816	17.5509	9.10877	42.4347	55.5813	41.0841	25.9789	38.9161	31.8709
ENSG00000074201	-0.183954	0.0643467	-2.8588	0.0042525	0.012875	CLNS1A	1207	6564.88	5795.08	6156.62	5166.66	5818.78	5615.54	7070.73	6906.11	7080.32
ENSG00000074211	0.186061	0.269199	0.691166	0.489461	NA	PPP2R2C	5522	4.10177	0	1.82175	2.82898	0.958297	5.4058	0	0	1.99193
ENSG00000074219	-0.752987	0.222484	-3.38445	0.000713212	0.00257253	TEAD2	8463	49.2212	83.3667	52.8308	92.4134	81.4553	85.4116	96.7489	126.727	107.564
ENSG00000074266	0.114147	0.0867177	1.31631	0.18807	0.325048	EED	8726	1179.26	1061.83	1280.69	801.545	790.595	834.655	1043.63	1059.71	1150.34
ENSG00000074276	-0.138334	0.363526	-0.380535	0.703548	0.821821	CDHR2	54825	6.15265	6.58158	8.19789	8.48694	4.79149	7.56812	6.27076	9.97848	8.96369
ENSG00000074317	-0.0465866	0.361582	-0.128841	0.897483	NA	SNCB	6620	6.15265	5.48465	7.28701	1.88599	2.87489	1.08116	6.27076	5.98709	7.96772
ENSG00000074319	-0.997413	0.0590734	-16.8843	5.87e-64	7.03e-62	TSG101	7251	1350.51	1368.97	1310.75	3103.39	3258.21	3137.52	2624.76	2663.26	2794.68
ENSG00000074356	0.199098	0.0746378	2.66752	0.00764123	0.0216605	C17orf85	55421	1791.45	1790.19	1977.51	1881.27	2068.96	1859.59	1610.69	1538.68	1688.16
ENSG00000074370	-0.57472	0.0706503	-8.13472	4.13e-16	6.5e-15	ATP2A3	489	1867.33	2153.27	2005.75	3333.48	3332.96	3502.96	2818.26	3134.24	3057.61
ENSG00000074410	0.135715	0.36235	0.374542	0.708001	NA	CA12	771	6.15265	8.77544	6.37614	4.71497	5.74978	2.16232	4.47912	3.99139	8.96369
ENSG00000074416	-0.0945118	0.147599	-0.64033	0.521958	0.681163	MGLL	11343	168.172	183.187	214.056	295.157	294.197	288.67	197.081	231.501	178.278
ENSG00000074527	0.0614605	0.125953	0.487963	0.625576	NA	NTN4	59277	0	2.19386	0	0	0	0	0	0	0
ENSG00000074582	-0.462779	0.0767733	-6.02787	1.66e-09	1.43e-08	BCS1L	617	1499.2	1525.83	1556.69	1589.89	1608.98	1355.77	2065.77	2199.26	2073.6
ENSG00000074590	0.844019	0.1304	6.47255	9.64e-11	9.41e-10	NUAK1	9891	290.2	310.431	319.718	215.946	243.408	210.826	163.936	168.636	170.31
ENSG00000074603	-0.0311589	0.0675245	-0.461446	0.644479	0.777797	DPP8	54878	4177.65	4013.67	4114.43	3524.91	3946.27	3973.26	4465.68	3973.43	4136.24
ENSG00000074621	-0.296031	0.100695	-2.93988	0.00328343	0.0102669	SLC24A1	9187	325.065	356.502	347.955	532.791	564.437	539.499	421.933	441.049	406.354
ENSG00000074657	-0.201249	0.0745804	-2.69842	0.00696701	0.0199291	ZNF532	55205	884.956	913.743	876.263	670.469	628.643	631.397	1055.28	1023.79	998.953
ENSG00000074660	0.378148	0.295341	1.28038	0.200413	0.341764	SCARF1	8578	29.7378	28.5202	29.1481	44.3207	37.3736	27.029	19.7081	21.9527	20.9153
ENSG00000074695	-0.432487	0.0877343	-4.92951	8.24e-07	5e-06	LMAN1	3998	5553.79	5220.29	5994.48	5896.54	6423.47	6992.94	8486.13	7019.86	7226.72
ENSG00000074696	-0.23587	0.073616	-3.20406	0.00135505	0.00461171	PTPLAD1	51495	6365.94	5934.39	6530.99	3666.36	3722.99	4315.99	7756.04	7056.78	7402.01
ENSG00000074706	1.0837	0.0695929	15.5719	1.13e-54	1.01e-52	IPCEF1	26034	2691.79	2706.13	2894.77	1052.38	1049.34	1069.27	1328.51	1199.41	1358.5
ENSG00000074755	-0.057588	0.0932067	-0.617853	0.536673	0.694235	ZZEF1	23140	2184.19	2677.61	2927.56	2242.44	2376.58	2367.74	2746.59	2596.4	2770.78
ENSG00000074771	0.0347241	0.131478	0.264106	0.791698	NA	NOX3	50508	1.02544	0	0.910877	0	0	0	0	0.997848	0
ENSG00000074800	0.175376	0.0598325	2.93111	0.00337754	0.0105252	ENO1	2023	98267.1	100790	111032	89634.4	98314.6	92690	89895.8	94056.2	90419.7
ENSG00000074803	-0.175827	0.332407	-0.528952	0.596839	NA	SLC12A1	6557	1.02544	3.29079	0.910877	5.65796	5.74978	3.24348	4.47912	0.997848	2.9879
ENSG00000074842	0.597729	0.0856747	6.97673	3.02e-12	3.42e-11	C19orf10	56005	10190.8	9399.6	11405.1	3945.49	4841.32	4647.9	6609.38	6894.13	6861.2
ENSG00000074855	-0.856971	0.193459	-4.42972	9.44e-06	4.87e-05	ANO8	57719	62.552	70.2036	55.5635	139.563	138.953	149.2	105.707	140.697	112.544
ENSG00000074935	-0.252531	0.0916456	-2.75551	0.00586001	0.0171567	TUBE1	51175	737.293	708.617	650.366	661.039	603.727	601.125	782.054	832.206	889.397
ENSG00000074964	0.541266	0.096506	5.60863	2.04e-08	1.54e-07	ARHGEF10L	55160	559.891	562.725	622.129	640.293	698.599	697.348	406.704	379.182	405.358
ENSG00000074966	0.200885	0.363391	0.552806	0.580396	NA	TXK	7294	11.2799	4.38772	6.37614	9.42994	3.83319	7.56812	5.37494	6.98494	3.98386
ENSG00000075035	0.0351776	0.132303	0.265886	0.790327	NA	WSCD2	9671	0	1.09693	0.910877	0	0	0	0	0.997848	0
ENSG00000075043	0.031773	0.125953	0.25226	0.80084	NA	KCNQ2	3785	2.05088	0	0	0	0	0	0.895823	0	0
ENSG00000075073	-0.0295364	0.353426	-0.0835717	0.933397	NA	TACR2	6865	2.05088	4.38772	5.46526	6.60096	3.83319	5.4058	1.79165	3.99139	6.97176
ENSG00000075089	0.594209	0.104604	5.68054	1.34e-08	1.04e-07	ACTR6	64431	1547.39	1254.89	1586.75	792.115	768.555	871.415	1057.07	922.012	903.34
ENSG00000075131	-0.322358	0.0825474	-3.90513	9.42e-05	0.000407827	TIPIN	54962	1445.87	1237.34	1492.02	1101.42	1116.42	1149.27	1828.37	1655.43	1754.89
ENSG00000075142	0.248749	0.0764129	3.25533	0.0011326	0.00392097	SRI	6717	2035.5	1863.69	2194.3	1365.45	1462.36	1468.21	1639.36	1707.32	1775.81
ENSG00000075151	0.0706423	0.0604395	1.16881	0.24248	0.395489	EIF4G3	8672	7049.91	7686.19	7219.61	6785.78	6983.11	6224.24	6936.36	6811.31	7150.03
ENSG00000075188	0.105427	0.0652531	1.61566	0.106168	0.207298	NUP37	79023	2408.76	2350.72	2524.04	1899.19	2055.55	2053.12	2197.45	2195.27	2376.37
ENSG00000075213	0.561742	0.119041	4.71889	2.37e-06	1.34e-05	SEMA3A	10371	603.985	612.087	599.357	349.851	412.068	493.009	414.766	397.144	404.362
ENSG00000075218	0.0872239	0.0672618	1.29678	0.194706	0.333994	GTSE1	51512	2845.6	3128.45	3196.27	2523.45	2572.07	2679.11	2823.63	2763.04	3042.67
ENSG00000075223	-0.0987278	0.324489	-0.304256	0.760933	NA	SEMA3C	10512	0	4.38772	1.82175	10.3729	4.79149	5.4058	3.58329	0	4.97983
ENSG00000075234	0.468491	0.0632603	7.40577	1.3e-13	1.68e-12	TTC38	55020	1762.73	1711.21	1774.39	1406.95	1420.2	1470.38	1307.9	1248.31	1227.03
ENSG00000075239	-0.097047	0.0655714	-1.48002	0.138868	0.256453	ACAT1	38	5897.32	5131.44	5176.51	4550.89	4654.45	4787.37	5637.41	5691.73	6013.64
ENSG00000075240	-0.0162839	0.0643922	-0.252887	0.800356	0.885073	GRAMD4	23151	2004.74	2043.58	2199.77	2769.57	2968.81	2743.98	2083.68	2166.33	2072.6
ENSG00000075275	-0.436779	0.0711537	-6.13853	8.33e-10	7.4e-09	CELSR1	9620	2136	2510.87	2536.79	3923.8	4083.31	4071.65	3257.21	3189.12	3307.6
ENSG00000075290	0.165528	0.232636	0.71153	0.476756	NA	WNT8B	7479	0	1.09693	1.82175	4.71497	0.958297	2.16232	0	0	0
ENSG00000075292	0.0991005	0.0621296	1.59506	0.110699	0.214147	ZNF638	100507113	4370.43	4346.04	4476.05	4475.45	4028.68	4139.76	4050.91	3919.55	4341.41
ENSG00000075303	0.200421	0.119156	1.682	0.092568	0.185397	SLC25A40	55972	2045.76	1668.43	2176.08	1865.24	1861.01	2322.33	1948.42	1592.57	1565.66
ENSG00000075336	-0.138994	0.075828	-1.83301	0.0668007	0.142157	TIMM21	29090	1451	1285.6	1436.45	850.58	865.343	948.177	1533.65	1560.63	1507.89
ENSG00000075340	-0.207722	0.0708211	-2.93305	0.00335651	0.0104749	ADD2	119	2556.43	2667.74	2936.67	1284.36	1190.21	1267.12	3115.67	3029.47	3295.65
ENSG00000075388	NA	NA	NA	NA	NA	FGF4	2249	0	0	0	0	0	0	0	0	0
ENSG00000075391	-0.390613	0.0782169	-4.99397	5.92e-07	3.66e-06	RASAL2	9462	1210.02	1337.16	1296.18	1869.96	2070.88	2045.55	1806.88	1580.59	1665.25
ENSG00000075399	-0.261054	0.147279	-1.77251	0.0763096	0.158275	VPS9D1	9605	292.251	380.635	256.867	511.103	433.15	411.922	345.788	399.139	376.475
ENSG00000075407	-0.370208	0.0761876	-4.85916	1.18e-06	7e-06	ZNF37A	101929740	1023.39	1070.6	1019.27	1127.82	989.921	1061.7	1386.73	1284.23	1362.48
ENSG00000075413	-0.0223237	0.0589575	-0.378641	0.704954	0.822811	MARK3	4140	3422.93	3215.1	3444.02	3266.53	3350.21	3248.88	3412.19	3247	3583.48
ENSG00000075415	0.228227	0.0591728	3.85695	0.000114812	0.000488255	SLC25A3	5250	32441.9	30131.6	31673.9	29331.8	33369.8	32760.2	26291.5	26874.1	27208.8
ENSG00000075420	0.160455	0.0919504	1.74501	0.0809826	0.166062	FNDC3B	101928615	2984.04	3099.93	3534.2	5307.17	6020.02	6381	3068.19	2583.43	2939.09
ENSG00000075426	0.392969	0.0764049	5.14325	2.7e-07	1.75e-06	FOSL2	2355	1677.62	1891.11	1675.1	1300.39	1434.57	1402.26	1379.57	1287.22	1311.69
ENSG00000075429	0.0974959	0.18584	0.524622	0.599846	NA	CACNG5	27091	1.02544	2.19386	0	0	0	3.24348	0.895823	0	0
ENSG00000075461	NA	NA	NA	NA	NA	CACNG4	101929306	0	0	0	0	0	0	0	0	0
ENSG00000075539	0.0528407	0.0968539	0.545572	0.58536	0.733844	FRYL	285527	2694.86	2916.74	3300.11	3140.17	3435.5	3828.39	3044.01	2573.45	2968.97
ENSG00000075568	0.246207	0.0721014	3.41473	0.000638442	0.00232338	TMEM131	23505	4806.25	5173.12	5532.67	4182.18	4412.96	4672.77	4592.88	4107.14	4356.35
ENSG00000075618	0.682512	0.0861627	7.9212	2.35e-15	3.5e-14	FSCN1	6624	18001.6	16964	16350.2	6622.65	7486.22	8177.89	9561.12	11568.1	10629.9
ENSG00000075624	0.190573	0.0647712	2.94224	0.00325847	0.0101922	ACTB	60	351995	336154	332587	215156	226813	244707	283203	320094	290184
ENSG00000075643	-0.193856	0.344408	-0.562868	0.573525	0.725123	MOCOS	55034	9.22898	7.67851	15.4849	25.4608	28.7489	25.9478	9.85405	19.957	10.9556
ENSG00000075651	0.350937	0.0920793	3.81125	0.000138266	0.000578881	PLD1	5337	650.13	666.934	689.534	742.136	689.974	807.626	541.973	513.892	510.93
ENSG00000075673	-0.0762831	0.166645	-0.457757	0.647127	NA	ATP12A	479	0	0	0	3.77198	0.958297	0	0	0	1.99193
ENSG00000075702	-0.641257	0.0951849	-6.73696	1.62e-11	1.72e-10	WDR62	284403	1670.44	2056.74	1757.99	2636.61	2271.16	2116.91	2765.41	2969.6	2885.31
ENSG00000075711	0.0802032	0.0662768	1.21012	0.226231	0.374791	DLG1	1739	2254.95	2194.96	2372.83	1519.16	1455.65	1634.71	2155.35	2092.49	2205.07
ENSG00000075785	0.288107	0.0558455	5.159	2.48e-07	1.62e-06	RAB7A	7879	14165.5	14139.4	15039.5	9995.73	10965.8	10998.6	11604.5	11672.8	12181.6
ENSG00000075790	0.328842	0.090893	3.6179	0.000296998	0.00116246	BCAP29	55973	3269.11	2773.04	3213.57	2466.87	2399.58	2876.97	2648.05	2334.97	2359.44
ENSG00000075826	-0.590002	0.342924	-1.72051	0.0853405	0.173643	SEC31B	25956	73.8318	102.015	56.4744	320.618	137.037	113.522	90.4781	207.552	137.443
ENSG00000075856	-0.142348	0.0631841	-2.25291	0.0242648	0.0597457	SART3	9733	3967.43	4037.8	4387.69	3892.68	4220.34	4212.2	4544.51	4400.51	4746.77
ENSG00000075884	0.365358	0.0511005	7.14979	8.69e-13	1.03e-11	ARHGAP15	101928361	6628.46	6260.18	6313.29	7712.75	7616.55	7624.34	4779.22	5173.84	4936
ENSG00000075886	-0.690107	0.363589	-1.89804	0.0576904	0.125766	TUBA3D	113457	4.10177	3.29079	4.55438	11.3159	6.70808	2.16232	13.4373	10.9763	8.96369
ENSG00000075891	0.0641041	0.132336	0.484404	0.628099	NA	PAX2	5076	2.05088	0	0	0	2.87489	0	0	0	0
ENSG00000075914	0.214405	0.061606	3.48027	0.000500915	0.00186142	EXOSC7	23016	2286.74	2272.84	2431.13	2118.91	2270.21	2207.73	2008.44	1943.81	2068.62
ENSG00000075945	0.360333	0.106217	3.39244	0.000692739	0.00250434	KIFAP3	22920	1492.02	1265.86	1341.72	750.623	890.258	1014.13	1009.59	1078.67	1088.59
ENSG00000075975	-0.0661373	0.0716243	-0.923392	0.355803	0.524395	MKRN2	23609	2585.14	2360.59	2625.15	2668.67	2839.44	3034.81	2768.99	2544.51	2617.4
ENSG00000076003	-0.359539	0.0576615	-6.23534	4.51e-10	4.13e-09	MCM6	4175	14007.5	12980	14435.6	11613.9	12676.4	11979.2	17962.1	17204.9	18067.8
ENSG00000076043	0.112099	0.0734759	1.52566	0.127094	0.239156	REXO2	25996	1181.31	1101.32	1249.72	913.761	889.3	898.444	1091.11	1081.67	1095.56
ENSG00000076053	0.177223	0.0975689	1.81639	0.0693106	0.146387	RBM7	10179	1061.33	906.065	1055.71	987.314	1109.71	1183.87	919.114	825.221	924.256
ENSG00000076067	0.0165121	0.117037	0.141085	0.887803	0.937951	RBMS2	5939	299.429	322.498	317.896	266.867	293.239	271.371	312.642	285.385	330.66
ENSG00000076108	-0.214384	0.0776209	-2.76194	0.00574586	0.0168612	BAZ2A	11176	5146.69	6245.92	6225.84	5822.04	6322.85	6122.61	6883.5	6535.91	7057.41
ENSG00000076201	-0.726661	0.0770875	-9.42645	4.24e-21	9.57e-20	PTPN23	25930	1237.71	1464.4	1376.33	2198.12	2311.41	2463.96	2220.75	2338.96	2227.97
ENSG00000076242	-0.236876	0.0570141	-4.15469	3.26e-05	0.000154341	MLH1	4292	2781	2773.04	2780.91	3723.88	4017.18	3701.89	3196.3	3243.01	3394.25
ENSG00000076248	-0.3833	0.0697382	-5.49627	3.88e-08	2.84e-07	UNG	7374	3974.61	3690.07	3945.01	4234.99	4905.52	4969.01	5027.36	4984.25	5171.05
ENSG00000076258	0.920911	0.157373	5.85177	4.86e-09	3.97e-08	FMO4	2329	168.172	196.351	184.908	190.485	187.826	202.177	99.4364	92.7999	87.6449
ENSG00000076321	0.260712	0.0879586	2.96403	0.0030364	0.00956629	KLHL20	27252	1250.01	1296.57	1395.46	1107.07	1332.99	1290.9	1117.99	1039.76	1124.44
ENSG00000076344	-0.17075	0.20347	-0.839192	0.401362	NA	RGS11	8786	0	0	0	0.942994	1.91659	1.08116	0	1.9957	0.995965
ENSG00000076351	-0.189412	0.104822	-1.807	0.0707623	0.148814	SLC46A1	113235	414.279	416.834	440.864	384.741	422.609	465.98	499.869	489.944	465.116
ENSG00000076356	-0.0375557	0.337776	-0.111185	0.91147	NA	PLXNA2	5362	1.02544	3.29079	2.73263	5.65796	5.74978	4.32464	0.895823	1.9957	4.97983
ENSG00000076382	-1.10018	0.0872886	-12.6039	2.01e-36	9.93e-35	SPAG5	10615	3435.23	3772.34	2929.38	5396.75	5460.38	4738.72	7244.52	7385.08	7340.26
ENSG00000076513	-0.773354	0.0686691	-11.262	2.02e-29	7.13e-28	ANKRD13A	88455	1694.03	1721.08	1697.87	3205.24	3589.78	3431.6	3093.28	2743.09	2944.07
ENSG00000076554	-0.0674635	0.107533	-0.627376	0.530413	0.688227	TPD52	7163	3076.33	2454.93	2965.81	2144.37	2309.5	2719.12	3319.02	2828.9	2765.8
ENSG00000076555	-0.732625	0.0931018	-7.86907	3.57e-15	5.24e-14	ACACB	32	512.721	646.092	608.466	1692.67	1735.48	1547.14	1000.63	987.87	974.054
ENSG00000076604	-0.424409	0.101131	-4.19663	2.71e-05	0.000130202	TRAF4	9618	705.504	765.658	664.94	366.825	305.697	380.568	970.176	1009.82	900.352
ENSG00000076641	-0.134626	0.145679	-0.924129	0.355419	0.524134	PAG1	55824	340.447	342.242	450.884	141.449	171.535	183.797	435.37	371.2	444.2
ENSG00000076650	-0.0830845	0.0850982	-0.976336	0.328898	0.496568	GPATCH1	55094	1117.73	1144.1	1177.76	1101.42	1201.7	1101.7	1193.24	1111.6	1342.56
ENSG00000076662	-0.465645	0.0921702	-5.05201	4.37e-07	2.76e-06	ICAM3	3385	583.476	563.822	674.049	987.314	1071.38	1059.54	809.824	887.087	836.611
ENSG00000076685	-0.0364652	0.0487518	-0.747976	0.454474	0.62256	NT5C2	22978	4797.02	4671.83	4535.26	5499.54	5745.95	5492.29	4829.38	4738.78	4793.58
ENSG00000076706	-0.733423	0.310581	-2.36145	0.0182035	0.04663	MCAM	102465453	18.458	15.357	10.9305	26.4038	24.9157	31.3536	25.083	31.9311	30.8749
ENSG00000076716	0.335224	0.100171	3.34652	0.000818318	0.00291924	GPC4	2239	767.031	673.515	722.325	932.621	991.838	1117.92	606.472	528.86	570.688
ENSG00000076770	-0.525104	0.127532	-4.11744	3.83e-05	0.000179	MBNL3	55796	739.344	705.326	860.778	855.295	907.508	1169.81	1262.21	1003.84	1092.57
ENSG00000076826	-0.895233	0.14431	-6.20355	5.52e-10	5e-09	CAMSAP3	57662	193.809	176.606	165.78	348.908	463.816	458.412	335.934	372.197	316.717
ENSG00000076864	0.235046	0.186901	1.2576	0.208536	0.352513	RAP1GAP	5909	125.104	164.54	121.147	161.252	207.951	211.907	104.811	106.77	132.463
ENSG00000076924	-0.0801084	0.0596762	-1.34238	0.179472	0.313156	XAB2	56949	3757.22	3715.3	3986.91	3584.32	3844.69	4006.78	4059.87	4084.19	3976.89
ENSG00000076928	-0.578744	0.0702895	-8.23371	1.82e-16	2.96e-15	ARHGEF1	100505585	6331.08	6270.06	5708.46	7032.85	6522.17	6140.99	8954.65	9732.01	8760.51
ENSG00000076944	-0.699802	0.0803082	-8.71395	2.93e-18	5.47e-17	STXBP2	6813	3202.46	3404.87	2913.89	6164.35	7089.48	6240.45	5078.42	5560.01	4917.08
ENSG00000076984	0.159236	0.0559135	2.84789	0.004401	0.013294	MAP2K7	5609	2333.91	2333.17	2254.42	2103.82	2044.05	2061.77	2080.1	2109.45	2002.89
ENSG00000077009	NA	NA	NA	NA	NA	NMRK2	27231	0	0	0	0	0	0	0	0	0
ENSG00000077044	-0.263001	0.0701376	-3.74978	0.000176989	0.000725166	DGKD	8527	3618.78	4075.1	3424.9	5019.56	4963.98	4738.72	4496.14	4576.13	4287.63
ENSG00000077063	0.151729	0.178634	0.849383	0.395668	NA	CTTNBP2	83992	0	2.19386	0.910877	0.942994	1.91659	0	0	0	0
ENSG00000077080	0	0.125953	0	1	NA	ACTL6B	51412	0	0	0	0	0.958297	0	0	0	0
ENSG00000077092	-0.346954	0.357384	-0.970817	0.33164	0.498891	RARB	5915	16.4071	8.77544	6.37614	5.65796	14.3745	15.1362	17.0206	16.9634	12.9475
ENSG00000077097	0.19871	0.062175	3.19598	0.00139358	0.00473273	TOP2B	7155	22762.8	21507.5	22416.7	20761	20581.4	21519.4	20896	17829.6	19319.7
ENSG00000077147	0.233057	0.103841	2.24435	0.0248096	0.0609306	TM9SF3	56889	8834.18	7727.88	9789.19	6084.2	6103.4	7407.02	8401.03	6905.11	7038.49
ENSG00000077150	-0.12285	0.117944	-1.04159	0.297601	0.461107	NFKB2	4791	394.795	450.838	344.311	484.699	442.733	494.09	407.6	450.03	439.221
ENSG00000077152	-0.0299432	0.0644698	-0.464454	0.642323	0.77627	UBE2T	29089	2816.89	2555.85	2471.21	1951.05	1969.3	1949.33	2637.3	2623.34	2747.87
ENSG00000077157	0.175925	0.104558	1.68255	0.0924618	0.185242	PPP1R12B	4660	709.606	853.412	832.541	590.314	552.938	474.629	689.784	702.485	723.071
ENSG00000077232	0.54254	0.0882758	6.14597	7.95e-10	7.07e-09	DNAJC10	54431	6016.27	5701.85	6308.73	3488.13	3841.81	4224.09	4575.86	3728.96	4000.79
ENSG00000077235	-0.218447	0.0768454	-2.84268	0.00447365	0.0134829	GTF3C1	2975	4444.27	4631.24	5176.51	4183.12	4947.69	4585.2	5663.39	5349.46	5600.31
ENSG00000077238	0.55047	0.0714315	7.70627	1.3e-14	1.81e-13	IL4R	3566	2138.05	2276.13	2405.63	940.165	1039.75	943.852	1564.11	1556.64	1519.84
ENSG00000077254	0.457526	0.0695916	6.57444	4.88e-11	4.95e-10	USP33	23032	4902.64	4598.33	4858.62	3391.95	3447	3797.03	3710.5	3241.01	3473.93
ENSG00000077264	-0.0885159	0.245134	-0.361091	0.718031	0.830151	PAK3	5063	63.5774	59.2342	48.2765	43.3777	45.04	68.1131	65.3951	64.8601	52.7862
ENSG00000077274	-0.0338355	0.139085	-0.243272	0.807794	NA	CAPN6	827	0	0	0.910877	0	0.958297	0	1.79165	0	0
ENSG00000077279	0.109003	0.279187	0.390431	0.696218	NA	DCX	1641	0	4.38772	2.73263	2.82898	1.91659	0	2.68747	0.997848	0.995965
ENSG00000077312	-0.171956	0.0580675	-2.96131	0.00306333	0.00964795	SNRPA	6626	6121.89	5872.97	5750.36	5798.47	6138.85	6172.34	6378.26	7061.77	6567.39
ENSG00000077327	0.0836767	0.131432	0.636656	0.524349	0.683187	SPAG6	9576	229.699	224.871	233.184	248.007	280.781	290.832	211.414	233.497	203.177
ENSG00000077348	0.00827744	0.076661	0.107975	0.914016	0.952916	EXOSC5	56915	1883.74	1801.16	1800.8	1572.91	1784.35	1820.67	1824.79	1921.86	1707.08
ENSG00000077380	0.15256	0.0632444	2.41223	0.0158553	0.0413892	DYNC1I2	1781	5664.54	5494.53	5982.64	5641.93	6430.18	6143.15	5089.17	5033.15	5289.57
ENSG00000077420	0.0936404	0.0626585	1.49446	0.135056	0.250864	APBB1IP	54518	3752.09	3633.03	3601.61	4999.75	5211.22	5619.87	3283.19	3427.61	3581.49
ENSG00000077454	-0.220402	0.0941092	-2.34199	0.0191814	0.0487314	LRCH4	4034	2568.73	2798.27	2187.93	3618.27	3382.79	3105.09	2892.61	3160.19	2768.78
ENSG00000077458	0.374858	0.0797206	4.70215	2.57e-06	1.45e-05	FAM76B	143684	1175.16	1204.43	1250.63	926.02	918.049	800.058	947.781	911.036	932.223
ENSG00000077463	0.19782	0.0869524	2.27503	0.022904	0.0568552	SIRT6	51548	1074.66	971.88	1077.57	802.488	916.132	911.417	855.511	946.958	918.28
ENSG00000077498	0.548985	0.339909	1.61509	0.10629	0.207482	TYR	7299	19.4834	18.6478	16.3958	15.0879	17.2494	15.1362	8.06241	13.9699	8.96369
ENSG00000077514	-0.0313993	0.0604997	-0.518999	0.603761	0.7483	POLD3	10714	3302.95	3189.87	3520.54	2542.31	2705.27	2632.62	3481.17	3282.92	3473.93
ENSG00000077522	-0.202366	0.359375	-0.563106	0.573363	0.725089	ACTN2	88	11.2799	6.58158	9.10877	6.60096	9.58297	9.73044	15.229	10.9763	7.96772
ENSG00000077549	0.472139	0.0518556	9.10488	8.64e-20	1.76e-18	CAPZB	832	11456.2	11481.6	11926.1	7460.97	8215.48	8036.26	8231.72	8510.65	8351.17
ENSG00000077585	0.289069	0.134767	2.14495	0.0319566	0.0758123	GPR137B	7107	308.658	368.569	275.996	528.077	654.517	569.771	244.56	263.432	264.927
ENSG00000077616	-0.260634	0.359718	-0.724551	0.468728	0.635252	NAALAD2	10003	10.2544	9.87237	8.19789	7.54395	3.83319	10.8116	15.229	13.9699	8.96369
ENSG00000077684	0.0470449	0.0716003	0.65705	0.511149	0.671745	JADE1	79960	3184	3158.06	3230.88	2758.26	2940.06	3022.92	3397.86	2940.66	2922.16
ENSG00000077713	-0.156378	0.0926753	-1.68737	0.0915315	0.183788	SLC25A43	203427	689.097	693.26	647.633	709.131	717.765	802.22	811.616	753.375	699.168
ENSG00000077721	0.241076	0.0695068	3.46838	0.000523609	0.00193823	UBE2A	7319	4647.3	4129.94	4381.32	3971.89	4187.76	4466.27	3921.02	3597.24	3597.43
ENSG00000077782	-0.545394	0.0947559	-5.75578	8.62e-09	6.84e-08	FGFR1	2260	553.739	606.603	582.961	589.371	712.973	683.293	821.47	875.113	864.498
ENSG00000077800	0.390809	0.358235	1.09093	0.275305	NA	FKBP6	8468	6.15265	3.29079	4.55438	16.0309	14.3745	5.4058	0.895823	1.9957	2.9879
ENSG00000077809	0.286984	0.0574598	4.99452	5.9e-07	3.65e-06	GTF2I	2969	14753	14187.7	15503.1	11436.6	12121.5	12594.4	11951.2	11830.5	12602.9
ENSG00000077935	0.183697	0.2433	0.755021	0.450236	0.619094	SMC1B	27127	52.2975	62.525	42.8112	82.9835	69.9557	61.6261	43.8953	49.8924	41.8305
ENSG00000077942	-0.0380466	0.187095	-0.203355	0.838858	0.910248	FBLN1	2192	76.9081	99.8207	82.8898	153.708	167.702	148.119	94.9572	91.802	79.6772
ENSG00000077943	0.748409	0.355167	2.1072	0.0351001	NA	ITGA8	8516	9.22898	8.77544	5.46526	6.60096	2.87489	3.24348	2.68747	0.997848	1.99193
ENSG00000077984	-0.16632	0.235085	-0.707488	0.479263	0.644728	CST7	8530	19.4834	21.9386	17.3067	705.359	816.469	817.357	22.3956	26.9419	18.9233
ENSG00000078018	0.12316	0.161144	0.764284	0.444698	NA	MAP2	4133	0	4.38772	0	0.942994	0	0	0.895823	0	0
ENSG00000078043	0.022553	0.0849808	0.265389	0.79071	0.879122	PIAS2	9063	1233.61	1166.04	1257.01	1009.95	1014.84	1190.36	1246.99	1134.55	1218.07
ENSG00000078053	0.0134076	0.267201	0.0501779	0.959981	NA	AMPH	273	2.05088	1.09693	0	4.71497	1.91659	1.08116	0.895823	0	1.99193
ENSG00000078061	-0.303042	0.0651819	-4.64917	3.33e-06	1.85e-05	ARAF	369	2161.63	2245.42	2131.45	2542.31	2683.23	2621.81	2518.16	2863.82	2699.07
ENSG00000078070	0.192498	0.0617875	3.11549	0.00183642	0.00607661	MCCC1	56922	1843.74	1938.28	1883.69	1734.17	1815.02	1708.23	1642.04	1604.54	1706.09
ENSG00000078081	0.618787	0.351692	1.75946	0.0785001	0.161802	LAMP3	27074	17.4325	26.3263	8.19789	21.6889	29.7072	33.5159	11.6457	4.98924	7.96772
ENSG00000078098	0.887934	0.309578	2.86821	0.00412802	0.0125377	FAP	2191	38.9668	43.8772	50.0982	11.3159	5.74978	4.32464	22.3956	19.957	18.9233
ENSG00000078114	1.14809	0.224981	5.10304	3.34e-07	2.14e-06	NEBL	10529	100.493	120.662	82.8898	81.0975	83.3719	104.872	43.8953	37.9182	41.8305
ENSG00000078124	-0.25208	0.119795	-2.10425	0.0353564	0.0825801	ACER3	55331	707.555	700.939	868.976	534.677	465.733	557.878	1031.99	810.253	884.417
ENSG00000078140	0.113578	0.0970912	1.1698	0.24208	0.394972	UBE2K	3093	6508.48	5697.46	6560.13	3340.08	3175.8	4144.08	6232.24	5499.14	5589.36
ENSG00000078142	0.335281	0.0609878	5.49751	3.85e-08	2.82e-07	PIK3C3	5289	2032.43	1989.83	2014.86	1948.23	2068.01	1973.12	1629.5	1524.71	1622.43
ENSG00000078177	-0.0637825	0.0944815	-0.675079	0.499626	0.662035	N4BP2	55728	1756.58	1781.42	1899.18	1234.38	1445.11	1556.87	2089.96	1770.18	1826.6
ENSG00000078237	0.495616	0.124304	3.98714	6.69e-05	0.000298773	C12orf5	57103	524.001	571.501	570.209	268.753	332.529	355.701	345.788	402.133	422.289
ENSG00000078246	0.978884	0.105462	9.28183	1.67e-20	3.6e-19	TULP3	7289	463.5	464.002	516.467	529.962	555.813	549.229	233.81	247.466	241.024
ENSG00000078269	-0.456301	0.0800454	-5.70053	1.19e-08	9.3e-08	SYNJ2	8871	786.514	753.591	844.383	908.103	864.384	918.986	1153.82	1066.7	1065.68
ENSG00000078295	-0.43687	0.352596	-1.23901	0.215342	0.361076	ADCY2	108	12.3053	10.9693	9.10877	15.0879	9.58297	14.0551	10.7499	13.9699	27.887
ENSG00000078304	0.115473	0.061599	1.8746	0.0608484	0.131439	PPP2R5C	5527	5287.18	5028.33	5100	4663.1	4881.57	5251.19	4973.61	4613.05	4633.23
ENSG00000078319	0.0807822	0.125846	0.641913	0.520929	0.680574	PMS2P1	NA	284.047	304.947	347.044	366.825	372.778	351.377	262.476	321.307	301.777
ENSG00000078328	NA	NA	NA	NA	NA	RBFOX1	54715	0	0	0	0	0	0	0	0	0
ENSG00000078369	-0.0307363	0.0624794	-0.491943	0.622759	0.763407	GNB1	2782	19228.1	18840.9	20376.3	19280.5	21544.4	22305.4	20138.1	19433.1	20144.4
ENSG00000078399	0.802659	0.0857128	9.36451	7.64e-21	1.7e-19	HOXA9	442920	4308.91	3650.58	3864.85	2939.31	3256.29	3285.64	2414.24	2287.07	2022.81
ENSG00000078401	-0.0429353	0.177558	-0.24181	0.808928	NA	EDN1	1906	0	1.09693	0	0.942994	1.91659	0	0	1.9957	0
ENSG00000078403	0.135938	0.0577964	2.35202	0.0186716	0.0476446	MLLT10	8028	3382.93	3447.65	3358.4	3609.78	3407.71	3576.48	3180.17	2911.72	3173.14
ENSG00000078487	-0.614493	0.194619	-3.15742	0.00159172	0.00534331	ZCWPW1	55063	63.5774	62.525	51.0091	135.791	160.994	150.281	95.8531	96.7913	88.6409
ENSG00000078549	0.00299948	0.165727	0.0180989	0.98556	NA	ADCYAP1R1	117	0	0	0.910877	0.942994	1.91659	0	0.895823	0	0
ENSG00000078579	-0.0737082	0.142179	-0.51842	0.604165	NA	FGF20	26281	0	0	0	0	0.958297	1.08116	0	1.9957	0
ENSG00000078589	0.031773	0.125953	0.25226	0.80084	NA	P2RY10	27334	0	1.09693	0	0	0.958297	0	0	0	0
ENSG00000078596	0.658152	0.202406	3.25165	0.00114739	0.00396693	ITM2A	9452	150.74	149.183	112.038	101.843	120.745	143.794	97.6447	75.8365	75.6934
ENSG00000078618	0.0359203	0.0534918	0.671511	0.501895	0.664123	NRD1	4898	16101.5	15877	17483.4	18753.3	19667.1	18881.4	16252	15570.4	16420.5
ENSG00000078668	0.0440537	0.05896	0.747179	0.454955	0.623011	VDAC3	7419	8590.13	8124.96	8604.14	7349.69	8141.7	8010.31	7892.2	8117.5	8546.38
ENSG00000078674	-0.270519	0.0604362	-4.4761	7.6e-06	3.97e-05	PCM1	5108	12590.4	12437	11816.8	13559.3	13278.2	12203	15203	13986.8	15308
ENSG00000078687	0.296746	0.0899755	3.29808	0.000973485	0.00341995	TNRC6C	57690	1052.1	1035.5	1221.49	1014.66	1129.83	1133.06	925.385	852.162	909.316
ENSG00000078699	-0.087296	0.0781311	-1.1173	0.263865	0.422356	CBFA2T2	9139	1213.1	1269.15	1405.48	1506.9	1416.36	1409.83	1308.8	1400.98	1427.22
ENSG00000078725	NA	NA	NA	NA	NA	BRINP1	1620	0	0	0	0	0	0	0	0	0
ENSG00000078747	0.269674	0.0745803	3.61589	0.000299315	0.00117081	ITCH	83737	4505.79	4658.66	4915.09	3193.92	3589.78	3772.17	4089.43	3649.13	3917.13
ENSG00000078795	0.381916	0.3635	1.05066	0.293414	0.45606	PKD2L2	27039	11.2799	14.2601	4.55438	18.8599	9.58297	11.8928	3.58329	6.98494	6.97176
ENSG00000078804	-0.70834	0.0753601	-9.3994	5.49e-21	1.23e-19	TP53INP2	58476	851.117	925.809	845.294	1590.83	1740.27	1635.79	1381.36	1503.76	1421.24
ENSG00000078808	0.280657	0.0750702	3.73859	0.000185058	0.000754518	SDF4	51150	8011.78	7714.71	8334.52	7039.45	8410.98	8267.63	6234.03	6930.06	6604.24
ENSG00000078814	-0.0743131	0.322679	-0.230301	0.817858	0.896725	MYH7B	57644	20.5088	14.2601	11.8414	35.8338	33.5404	27.029	15.229	15.9656	18.9233
ENSG00000078898	NA	NA	NA	NA	NA	BPIFB2	80341	0	0	0	0	0	0	0	0	0
ENSG00000078900	-0.349199	0.086491	-4.03741	5.4e-05	0.000245637	TP73	7161	625.52	619.766	569.298	1125.93	1139.42	1184.95	752.491	835.199	731.038
ENSG00000078902	-0.0629402	0.0877124	-0.717575	0.47302	0.63924	TOLLIP	54472	1660.19	1676.11	1828.13	2266.96	2734.02	2754.79	1688.63	1846.02	1866.44
ENSG00000078967	0.489701	0.0943526	5.19012	2.1e-07	1.38e-06	UBE2D4	51619	1071.59	1015.76	1153.17	441.321	476.274	533.012	725.617	812.249	758.925
ENSG00000079101	0.0134691	0.294799	0.0456889	0.963558	NA	CLUL1	27098	0	2.19386	2.73263	3.77198	2.87489	1.08116	2.68747	0.997848	0.995965
ENSG00000079102	0.117267	0.169349	0.692458	0.48865	NA	RUNX1T1	862	0	5.48465	0	0	0	0	0.895823	0	0.995965
ENSG00000079112	0.0451401	0.342659	0.131735	0.895194	NA	CDH17	1015	7.17809	7.67851	0.910877	5.65796	1.91659	4.32464	7.16658	5.98709	0.995965
ENSG00000079134	0.252852	0.0711694	3.55282	0.000381119	0.00145721	THOC1	9984	2275.46	2007.38	2156.05	1595.55	1504.53	1439.02	1858.83	1768.19	1767.84
ENSG00000079150	0.184544	0.109862	1.67978	0.0930003	0.186049	FKBP7	51661	367.108	392.701	371.638	288.556	298.989	334.078	335.038	324.301	332.652
ENSG00000079156	-0.126083	0.359761	-0.350464	0.725991	NA	OSBPL6	114880	8.20354	5.48465	3.64351	3.77198	2.87489	9.73044	7.16658	2.99354	10.9556
ENSG00000079215	0.130726	0.197758	0.66104	0.508587	0.669691	SLC1A3	6507	151.765	127.244	163.047	85.8124	105.413	123.252	126.311	109.763	165.33
ENSG00000079246	0.220752	0.0569673	3.87507	0.000106594	0.000457061	XRCC5	7520	43442.8	41996	44673.9	32066.5	36043.5	35202.6	37814.5	35843.7	37889.5
ENSG00000079257	0.0659076	0.236974	0.278122	0.780919	NA	LXN	56925	2.05088	2.19386	0	0.942994	0	2.16232	0.895823	0	1.99193
ENSG00000079263	-0.208858	0.328069	-0.636628	0.524367	0.683187	SP140	101928789	16.4071	18.6478	14.574	22.6319	37.3736	18.3797	16.1248	20.9548	23.9032
ENSG00000079277	0.234647	0.057198	4.10236	4.09e-05	0.000189695	MKNK1	8569	2179.06	2183.99	2226.18	2414.06	2387.12	2263.95	1902.73	1845.02	1846.52
ENSG00000079308	-0.354845	0.0985228	-3.60165	0.000316202	0.00122885	TNS1	7145	1292.06	1558.74	1756.17	1046.72	1077.13	1032.51	2065.77	1898.91	1956.08
ENSG00000079313	0.210445	0.0592791	3.55007	0.000385123	0.00147105	REXO1	100302210	4752.92	4714.61	4736.56	3178.83	3444.12	3195.91	3845.77	4243.85	4177.08
ENSG00000079332	0.380248	0.0650088	5.84918	4.94e-09	4.02e-08	SAR1A	56681	5501.5	5077.69	5393.3	3638.07	3713.4	4162.46	4128.85	3980.42	4137.24
ENSG00000079335	0.467021	0.0765186	6.10337	1.04e-09	9.12e-09	CDC14A	8556	1314.62	1334.96	1261.56	1063.7	1107.79	1227.12	946.885	940.971	930.231
ENSG00000079337	0.498958	0.258236	1.93218	0.0533375	0.1177	RAPGEF3	10411	37.9414	65.8158	49.1873	106.558	93.9131	74.6	32.2496	37.9182	30.8749
ENSG00000079385	-0.435965	0.354652	-1.22928	0.218968	0.365825	CEACAM1	634	8.20354	10.9693	5.46526	13.2019	14.3745	9.73044	13.4373	15.9656	10.9556
ENSG00000079387	-0.659978	0.0850226	-7.76239	8.33e-15	1.18e-13	SENP1	29843	1375.12	1352.52	1529.36	1952.94	2181.08	2315.84	2390.06	2107.46	2274.78
ENSG00000079393	0.00401093	0.20433	0.0196297	0.984339	NA	DUSP13	51207	1.02544	0	0.910877	0.942994	0.958297	0	0.895823	0	0.995965
ENSG00000079432	-0.427727	0.0649777	-6.58266	4.62e-11	4.69e-10	CIC	23152	2453.88	2765.36	2641.54	3370.26	3622.36	3485.66	3402.34	3688.05	3508.79
ENSG00000079435	-0.464652	0.150004	-3.09759	0.001951	0.00640895	LIPE	3991	139.46	142.601	133.899	150.879	174.41	179.472	206.039	193.583	182.262
ENSG00000079459	0.0461084	0.100998	0.456529	0.648009	0.780534	FDFT1	2222	6866.36	7211.22	5129.15	8420.93	9025.25	8470.89	6021.72	6448.1	6117.22
ENSG00000079462	5.64e-05	0.0793898	0.00071043	0.999433	0.999537	PAFAH1B3	5050	1699.16	1486.34	1556.69	1493.7	1631.98	1719.04	1549.77	1654.43	1538.77
ENSG00000079482	0.58056	0.13241	4.38455	1.16e-05	5.9e-05	OPHN1	4983	391.719	409.155	445.419	300.815	267.365	351.377	254.414	306.339	261.939
ENSG00000079557	NA	NA	NA	NA	NA	AFM	173	0	0	0	0	0	0	0	0	0
ENSG00000079616	0.0496131	0.0482285	1.02871	0.303617	0.467636	KIF22	3835	8022.03	8169.94	8386.44	9361.1	9572.43	8971.46	7782.91	8124.48	7839.24
ENSG00000079689	0.031773	0.125953	0.25226	0.80084	NA	SCGN	10590	0	1.09693	0	0	0	0	0	0	0
ENSG00000079691	0.709501	0.176862	4.01161	6.03e-05	0.000271902	LRRC16A	55604	118.951	122.856	130.255	162.195	164.827	151.362	77.0408	63.8623	78.6812
ENSG00000079739	0.267603	0.0721433	3.70932	0.000207818	0.000838224	PGM1	5236	1454.08	1392	1420.97	1848.27	1989.43	1768.78	1127.84	1227.35	1184.2
ENSG00000079785	0.0731233	0.0560165	1.30539	0.191761	0.330063	DDX1	1653	8216.87	7658.77	7767.05	5974.81	6432.09	6054.49	7503.41	7191.49	7772.51
ENSG00000079805	0.274522	0.0635176	4.32199	1.55e-05	7.7e-05	DNM2	1785	9423.81	9932.71	10906.8	8206.87	8978.29	8513.05	8219.18	8359.97	8406.94
ENSG00000079819	-0.289736	0.0519386	-5.57843	2.43e-08	1.81e-07	EPB41L2	2037	7285.77	7280.33	7593.98	6534.95	6972.57	6670.75	9337.16	8666.31	9114.08
ENSG00000079841	0.00903368	0.208162	0.0433974	0.965385	NA	RIMS1	22999	0	2.19386	0.910877	1.88599	0	0	0.895823	0	1.99193
ENSG00000079931	0.567374	0.0887522	6.39279	1.63e-10	1.55e-09	MOXD1	26002	814.201	786.499	858.046	507.331	566.354	522.2	563.473	525.866	560.728
ENSG00000079950	0.25143	0.0929892	2.70386	0.00685397	0.0196497	STX7	8417	1474.59	1349.22	1550.31	1200.43	1253.45	1421.72	1279.24	1104.62	1280.81
ENSG00000079974	0.0813993	0.0805419	1.01065	0.312186	0.477	RABL2B	11159	855.219	897.289	947.312	856.238	831.802	844.386	800.866	859.147	892.385
ENSG00000079999	-0.310473	0.0829361	-3.74352	0.000181461	0.000741431	KEAP1	9817	4380.69	4147.49	4990.69	5176.09	5720.08	6223.15	5411.67	5698.71	5707.88
ENSG00000080007	0.213733	0.255852	0.835376	0.403506	NA	DDX43	55510	0	4.38772	0.910877	1.88599	4.79149	1.08116	0	0	0.995965
ENSG00000080031	-0.812642	0.16103	-5.04651	4.5e-07	2.83e-06	PTPRH	5794	70.7555	66.9128	65.5831	471.497	533.772	472.467	125.415	131.716	114.536
ENSG00000080166	-0.0611289	0.129967	-0.470343	0.63811	NA	DCT	1638	0	0	0	0.942994	0	0	0.895823	0.997848	0
ENSG00000080189	-1.46821	0.072087	-20.3672	3.27e-92	7.83e-90	SLC35C2	51006	1077.74	1169.33	995.588	3215.61	3285.04	3280.24	2970.55	3193.11	2893.28
ENSG00000080200	-0.225754	0.0970461	-2.32626	0.0200048	0.0505753	CRYBG3	131544	457.347	461.808	492.784	447.922	423.567	462.736	580.493	516.885	558.736
ENSG00000080224	-0.0794106	0.182397	-0.435373	0.663292	NA	EPHA6	285220	1.02544	0	0	2.82898	0	0	1.79165	0.997848	0
ENSG00000080293	NA	NA	NA	NA	NA	SCTR	6344	0	0	0	0	0	0	0	0	0
ENSG00000080298	-0.475634	0.151847	-3.13232	0.0017343	0.00577928	RFX3	5991	159.969	155.764	178.532	357.395	365.111	473.548	214.102	230.503	255.963
ENSG00000080345	-0.0654699	0.0958288	-0.683197	0.494482	0.657844	RIF1	101929336	7497.01	7157.47	8571.35	5726.8	5819.74	6751.84	9054.98	7202.47	8067.32
ENSG00000080371	0.0261734	0.0957687	0.273298	0.784624	0.874486	RAB21	23011	2068.32	1841.75	2203.41	1624.78	1714.39	1951.49	2208.2	1873.96	1920.22
ENSG00000080493	0.324797	0.305297	1.06387	0.287386	NA	SLC4A4	8671	2.05088	4.38772	3.64351	0.942994	2.87489	1.08116	1.79165	1.9957	0
ENSG00000080503	-0.42438	0.0524439	-8.09208	5.87e-16	9.13e-15	SMARCA2	6595	4519.12	4411.85	4361.28	7975.84	8726.26	8378.99	6013.66	5814.46	6036.54
ENSG00000080511	-0.140115	0.334223	-0.419225	0.675051	NA	RDH8	50700	3.07633	2.19386	0.910877	3.77198	2.87489	4.32464	1.79165	2.99354	3.98386
ENSG00000080546	0.256298	0.100988	2.5379	0.0111521	0.0303689	SESN1	27244	1868.36	1690.37	1681.48	1497.47	1464.28	1886.62	1552.46	1353.08	1465.06
ENSG00000080561	-0.527543	0.299099	-1.76378	0.0777696	0.160573	MID2	11043	14.3562	19.7447	22.7719	28.2898	26.8323	29.1913	31.3538	27.9398	31.8709
ENSG00000080572	-0.20898	0.2694	-0.775724	0.437912	NA	PIH1D3	139212	0	1.09693	0.910877	1.88599	0.958297	3.24348	0	3.99139	1.99193
ENSG00000080573	-0.0441104	0.263825	-0.167196	0.867216	NA	COL5A3	50509	1.02544	1.09693	0.910877	2.82898	3.83319	0	0.895823	2.99354	0
ENSG00000080603	-0.180348	0.0953146	-1.89214	0.0584729	0.127118	SRCAP	10847	7333.96	9091.36	9927.65	7800.44	8834.54	9014.71	9799.41	9909.63	10221.6
ENSG00000080608	0.106905	0.0569604	1.87684	0.0605403	0.130847	KIAA0020	9933	7826.17	6979.77	7206.86	4419.81	4269.22	4198.14	6948.9	6676.6	6805.43
ENSG00000080618	0.380375	0.358837	1.06002	0.289136	0.451386	CPB2	1361	9.22898	3.29079	10.9305	4.71497	11.4996	16.2174	2.68747	0.997848	7.96772
ENSG00000080644	-0.21952	0.277296	-0.791644	0.428568	NA	CHRNA3	1136	1.02544	1.09693	0.910877	0	0.958297	2.16232	0.895823	2.99354	2.9879
ENSG00000080709	0.854511	0.0660398	12.9393	2.7e-38	1.45e-36	KCNN2	3781	3157.34	3029.72	3086.96	1685.13	1787.22	1946.09	1674.29	1724.28	1706.09
ENSG00000080802	0.0223167	0.0784233	0.284567	0.775976	0.869142	CNOT4	4850	980.323	1099.12	1091.23	992.029	978.422	996.829	1027.51	993.857	1100.54
ENSG00000080815	0.0788301	0.0754633	1.04462	0.296201	0.45946	PSEN1	5663	4471.95	4643.31	5158.29	5194.95	5521.71	6084.77	4662.76	4342.64	4502.76
ENSG00000080819	0.663994	0.0974829	6.81139	9.67e-12	1.05e-10	CPOX	1371	1448.95	1383.23	1606.79	897.73	1046.46	1061.7	959.427	834.201	985.01
ENSG00000080822	0.298729	0.0953784	3.13204	0.00173594	0.00578376	CLDND1	56650	1506.37	1455.63	1723.38	1079.73	1091.5	1280.09	1361.65	1195.42	1238.98
ENSG00000080823	0.0645412	0.182455	0.353738	0.723535	0.833924	MOK	5891	144.587	139.31	116.592	118.817	90.08	98.3855	119.144	144.688	117.524
ENSG00000080824	-0.165961	0.0764751	-2.17013	0.0299972	0.0717679	HSP90AA1	3320	96788.4	88352.3	102090	64543.2	74072.6	67849.2	111803	98183.3	112682
ENSG00000080839	0.265678	0.0735325	3.61307	0.000302591	0.00118266	RBL1	5933	4152.01	4106.91	4613.59	2514.96	2694.73	2856.42	3768.73	3365.74	3553.6
ENSG00000080845	0.149251	0.0783911	1.90392	0.0569201	0.124398	DLGAP4	22839	1881.69	2147.79	1878.23	2170.77	2237.62	2220.7	1641.15	1907.89	1770.83
ENSG00000080854	-0.297517	0.306347	-0.971176	0.331461	NA	IGSF9B	22997	0	2.19386	1.82175	1.88599	1.91659	1.08116	2.68747	4.98924	1.99193
ENSG00000080910	NA	NA	NA	NA	NA	CFHR2	3080	0	0	0	0	0	0	0	0	0
ENSG00000080947	-0.181819	0.294532	-0.617314	0.537028	0.694459	CROCCP3	114819	32.8141	42.7803	24.5937	71.6675	40.2485	46.4899	28.6663	49.8924	38.8426
ENSG00000080986	0.407776	0.0622932	6.54607	5.91e-11	5.91e-10	NDC80	10403	3789.01	3404.87	3612.54	2548.91	2670.77	2468.29	2660.59	2676.23	2793.68
ENSG00000081014	0.375351	0.107337	3.49694	0.000470621	0.00175907	AP4E1	23431	2233.41	2137.92	2552.28	1149.51	1261.12	1498.49	1949.31	1598.55	1758.87
ENSG00000081019	0.00822401	0.103759	0.0792607	0.936825	0.966	RSBN1	54665	1793.5	1585.06	1816.29	1753.03	2026.8	2322.33	1881.23	1610.53	1673.22
ENSG00000081026	0.317765	0.149245	2.12915	0.0332418	0.0784536	MAGI3	260425	208.165	222.677	217.7	170.682	187.826	179.472	195.289	144.688	174.294
ENSG00000081041	0.01426	0.360312	0.0395769	0.96843	0.983201	CXCL2	2920	21.5343	4.38772	11.8414	13.2019	13.4162	12.9739	15.229	14.9677	6.97176
ENSG00000081051	0.031773	0.125953	0.25226	0.80084	NA	AFP	174	0	1.09693	0	0	0	0	0	0	0
ENSG00000081052	0.468437	0.362348	1.29278	0.196086	0.33579	COL4A4	1286	10.2544	16.454	7.28701	9.42994	9.58297	14.0551	5.37494	3.99139	8.96369
ENSG00000081059	-0.349402	0.156991	-2.22562	0.0260396	0.0634717	TCF7	6932	165.096	145.892	184.908	123.532	133.203	149.2	202.456	200.568	238.036
ENSG00000081087	0.737257	0.0963747	7.6499	2.01e-14	2.77e-13	OSTM1	28962	3632.12	3174.52	3819.31	1565.37	1706.73	2004.47	2214.47	1997.69	2104.47
ENSG00000081138	-0.175262	0.264039	-0.663772	0.506836	NA	CDH7	1005	0	0	1.82175	1.88599	1.91659	1.08116	1.79165	0.997848	1.99193
ENSG00000081148	0.981924	0.361319	2.71761	0.00657554	0.0189706	IMPG2	50939	8.20354	19.7447	15.4849	12.2589	15.3328	10.8116	2.68747	3.99139	4.97983
ENSG00000081154	0.229414	0.065414	3.50711	0.000453007	0.00169853	PCNP	57092	5742.47	5281.72	5689.34	3665.42	3838.94	4039.21	5056.03	4524.24	4657.13
ENSG00000081177	-0.464797	0.117257	-3.96392	7.37e-05	0.000326657	EXD2	55218	386.592	406.961	448.151	490.357	546.23	614.099	627.972	521.875	579.652
ENSG00000081181	-0.244795	0.218275	-1.12149	0.262077	0.420231	ARG2	384	68.7046	62.525	66.494	50.9217	46.9566	62.7073	86.8948	67.8537	83.6611
ENSG00000081189	-0.031797	0.083068	-0.382782	0.701881	0.820673	MEF2C	4208	5494.32	5285.01	5579.12	4595.21	5182.47	5465.26	6233.14	5225.73	5267.66
ENSG00000081237	-0.214418	0.0646376	-3.31723	0.000909148	0.00321573	PTPRC	5788	8670.11	8477.08	7605.82	14497.6	16125.3	15673.6	9831.66	9419.69	9497.52
ENSG00000081248	-0.139192	0.175976	-0.790969	0.428962	NA	CACNA1S	779	0	0	0	0.942994	1.91659	0	1.79165	0	0.995965
ENSG00000081277	NA	NA	NA	NA	NA	PKP1	5317	0	0	0	0	0	0	0	0	0
ENSG00000081307	0.234933	0.0740481	3.17271	0.00151023	0.0050946	UBA5	79876	3131.7	2654.57	2909.34	2040.64	2027.76	2191.51	2536.97	2342.95	2496.88
ENSG00000081320	0.626309	0.0829025	7.55477	4.2e-14	5.59e-13	STK17B	9262	3528.55	3167.94	3139.79	2114.19	2197.38	2392.61	2323.77	2053.57	1956.08
ENSG00000081377	0.0579754	0.105292	0.550616	0.581897	0.730835	CDC14B	8555	759.852	829.279	862.6	728.934	756.097	854.116	888.656	718.451	744.982
ENSG00000081386	-0.657269	0.0916345	-7.17272	7.35e-13	8.82e-12	ZNF510	22869	413.253	409.155	396.231	614.832	663.142	658.426	669.18	612.679	653.353
ENSG00000081479	-0.13289	0.361618	-0.367488	0.713255	0.826862	LRP2	4036	6.15265	6.58158	7.28701	16.9739	16.2911	9.73044	8.06241	4.98924	10.9556
ENSG00000081665	0.0777478	0.0858043	0.906106	0.36488	0.534096	ZNF506	440515	633.723	651.577	604.822	512.989	515.564	495.171	591.243	584.739	612.519
ENSG00000081692	-0.723422	0.0736822	-9.81815	9.41e-23	2.34e-21	JMJD4	65094	1339.23	1436.98	1313.48	1971.8	2108.25	2241.24	2369.45	2257.13	2157.26
ENSG00000081721	0.186447	0.0625785	2.97941	0.00288801	0.00914234	DUSP12	11266	2334.93	2177.41	2189.75	1930.31	2066.09	2012.04	2035.31	1930.84	1916.24
ENSG00000081760	-0.0815311	0.0772365	-1.0556	0.291149	0.453418	AACS	65985	1135.16	1179.2	1268.85	783.628	797.303	790.328	1182.49	1308.18	1306.71
ENSG00000081791	-0.169753	0.066028	-2.57093	0.0101425	0.0279011	KIAA0141	9812	2320.58	2358.4	2105.04	2942.14	2904.6	2843.45	2460.83	2683.21	2491.9
ENSG00000081800	0.00842487	0.228607	0.0368531	0.970602	NA	SLC13A1	6561	1.02544	0	0.910877	0.942994	2.87489	1.08116	1.79165	0	0
ENSG00000081803	0.0821595	0.162124	0.50677	0.612316	NA	CADPS2	93664	0	4.38772	0	0	0	0	0	0.997848	0.995965
ENSG00000081818	-0.054564	0.350641	-0.155612	0.876339	NA	PCDHB4	56131	3.07633	9.87237	2.73263	0.942994	3.83319	7.56812	8.06241	3.99139	4.97983
ENSG00000081842	NA	NA	NA	NA	NA	PCDHA6	56142	0	0	0	0	0	0	0	0	0
ENSG00000081853	-0.0901945	0.337198	-0.267482	0.789098	NA	PCDHGA2	56113	0	10.9693	1.82175	5.65796	2.87489	4.32464	5.37494	5.98709	3.98386
ENSG00000081870	-0.326447	0.0770037	-4.23936	2.24e-05	0.000109178	HSPB11	51668	2105.23	1827.49	1934.7	1913.33	1839.93	2035.82	2394.54	2347.94	2635.32
ENSG00000081913	-0.540108	0.0849172	-6.36041	2.01e-10	1.9e-09	PHLPP1	23239	1530.98	1676.11	1543.03	2133.99	2414.91	2696.41	2302.27	2313.01	2326.57
ENSG00000081923	0.206195	0.294516	0.700116	0.483855	0.649005	ATP8B1	5205	26.6615	43.8772	38.2568	33.9478	24.9157	31.3536	35.8329	20.9548	33.8628
ENSG00000081985	-0.255364	0.0898094	-2.8434	0.00446356	0.0134567	IL12RB2	3595	1239.76	1393.1	1425.52	1557.83	1882.1	1845.54	1569.48	1584.58	1705.09
ENSG00000082014	0.99089	0.149349	6.63475	3.25e-11	3.34e-10	SMARCD3	6604	468.627	476.068	412.627	265.924	218.492	229.206	179.165	266.426	217.12
ENSG00000082068	0.292143	0.0643759	4.53809	5.68e-06	3.03e-05	WDR70	55100	2024.22	2066.62	2059.49	1481.44	1599.4	1450.92	1706.54	1606.54	1701.11
ENSG00000082074	-0.426587	0.124683	-3.42138	0.000623038	0.00227077	FYB	2533	223.546	228.162	239.561	652.552	835.635	700.591	316.226	302.348	320.701
ENSG00000082126	-0.0845512	0.32567	-0.259622	0.795155	NA	MPP4	58538	4.10177	1.09693	0.910877	3.77198	1.91659	4.32464	2.68747	2.99354	1.99193
ENSG00000082146	-0.548983	0.0743897	-7.37983	1.58e-13	2.02e-12	STRADB	55437	1549.44	1424.91	1378.16	706.302	690.932	689.78	2119.52	2011.66	2259.84
ENSG00000082153	-0.121718	0.105024	-1.15896	0.246471	0.400568	BZW1	9689	16824.4	14229.4	17141.8	8568.04	9082.74	10685.1	20254.6	15930.6	16348.8
ENSG00000082175	-0.0425708	0.175344	-0.242785	0.808172	NA	PGR	5241	0	0	0.910877	0	1.91659	1.08116	1.79165	0	0
ENSG00000082196	-0.205857	0.26623	-0.773229	0.439387	0.608416	C1QTNF3	114899	81.0099	63.622	55.5635	158.423	103.496	69.1942	100.332	70.8472	65.7337
ENSG00000082212	-0.0879904	0.0731739	-1.20248	0.229176	0.378557	ME2	4200	5702.48	5467.1	5892.46	3875.7	4517.41	4658.72	5915.12	5920.23	6313.42
ENSG00000082213	0.296631	0.0716585	4.13951	3.48e-05	0.000163983	C5orf22	55322	5800.93	5448.45	5723.95	3994.52	4156.14	4576.55	4930.61	4273.78	4585.42
ENSG00000082258	0.377583	0.0687163	5.49481	3.91e-08	2.86e-07	CCNT2	905	2776.9	2853.12	2514.02	2289.59	2108.25	2173.13	2149.98	2021.64	2078.58
ENSG00000082269	0.319884	0.111461	2.86991	0.00410586	0.0124764	FAM135A	57579	918.796	879.738	1086.68	654.438	717.765	805.464	799.074	689.513	811.712
ENSG00000082293	0.599904	0.360096	1.66596	0.0957221	0.190461	COL19A1	1310	13.3307	15.357	8.19789	10.3729	9.58297	11.8928	4.47912	6.98494	5.97579
ENSG00000082397	0.270651	0.178478	1.51644	0.129408	0.242771	EPB41L3	23136	184.58	178.8	173.977	84.8694	84.3302	57.3015	124.519	163.647	152.383
ENSG00000082438	0.0183365	0.327112	0.0560559	0.955297	NA	COBLL1	22837	2.05088	4.38772	1.82175	3.77198	0.958297	5.4058	0.895823	2.99354	3.98386
ENSG00000082458	0.463894	0.363928	1.27469	0.20242	0.344391	DLG3	1741	7.17809	32.9079	9.10877	7.54395	7.66638	4.32464	8.95823	7.98279	9.95965
ENSG00000082482	0.188279	0.17252	1.09134	0.275122	NA	KCNK2	3776	5.12721	1.09693	0	0	0	0	0	0.997848	0
ENSG00000082497	-0.0950371	0.131466	-0.722904	0.469739	NA	SERTAD4	56256	0	0	0	0	0	0	0.895823	0.997848	0.995965
ENSG00000082512	-0.294203	0.234688	-1.25359	0.20999	0.354501	TRAF5	7188	54.3484	54.8465	56.4744	74.4965	54.623	60.5449	77.0408	52.886	78.6812
ENSG00000082515	0.451683	0.0666423	6.77773	1.22e-11	1.31e-10	MRPL22	29093	2652.82	2469.19	2646.1	1455.04	1626.23	1552.55	1952.89	1833.05	1879.39
ENSG00000082516	-0.128906	0.08437	-1.52786	0.126547	0.238361	GEMIN5	25929	2855.86	3069.21	3276.42	1519.16	1700.02	1789.32	3366.5	3087.34	3621.33
ENSG00000082556	0.00430401	0.259216	0.016604	0.986753	NA	OPRK1	4986	0	1.09693	0.910877	1.88599	0.958297	5.4058	0	0.997848	0.995965
ENSG00000082641	0.167364	0.0657115	2.54694	0.0108671	0.0296772	NFE2L1	4779	6913.53	7406.48	8133.22	6080.42	6362.14	6156.12	6780.48	6396.21	6800.45
ENSG00000082684	-0.00203591	0.260582	-0.00781291	0.993766	NA	SEMA5B	54437	0	2.19386	3.64351	2.82898	0	1.08116	0	2.99354	2.9879
ENSG00000082701	0.290918	0.0848122	3.43014	0.000603268	0.00220417	GSK3B	2932	3700.82	4024.64	4381.32	2727.14	2998.51	3110.5	3560	3008.51	3299.63
ENSG00000082781	0.230163	0.187962	1.22452	0.220756	0.368043	ITGB5	3693	106.646	115.178	114.77	167.853	205.076	241.099	84.2074	108.765	90.6328
ENSG00000082805	0.165648	0.0971725	1.70468	0.0882537	0.178415	ERC1	23085	1495.09	1627.84	1875.5	1194.77	1430.74	1335.23	1544.4	1394.99	1508.89
ENSG00000082898	-0.117246	0.0924745	-1.26788	0.204842	0.347494	XPO1	7514	16505.5	15032.3	16984.2	11968.5	10640.9	13442.1	19636.4	16155.2	16909.5
ENSG00000082929	NA	NA	NA	NA	NA	C4orf6	10141	0	0	0	0	0	0	0	0	0
ENSG00000082996	0.580699	0.101288	5.73315	9.86e-09	7.78e-08	RNF13	11342	1467.41	1261.47	1455.58	1072.18	1120.25	1286.58	1018.55	839.19	917.284
ENSG00000083067	0.814836	0.319372	2.55137	0.0107301	0.0293446	TRPM3	80036	25.636	26.3263	36.4351	20.7459	15.3328	23.7855	14.3332	14.9677	11.9516
ENSG00000083093	-0.575671	0.0664613	-8.66175	4.65e-18	8.5e-17	PALB2	79728	1121.83	1145.2	1078.48	1278.7	1255.37	1263.88	1725.36	1595.56	1678.2
ENSG00000083097	0.255554	0.0883022	2.89408	0.00380268	0.0116829	DOPEY1	23033	963.915	1096.93	1054.8	870.383	865.343	901.687	911.052	781.315	909.316
ENSG00000083099	0.088262	0.076754	1.14993	0.250171	0.405413	LYRM2	57226	2738.96	2430.8	2688	2199.06	2313.33	2336.39	2568.32	2230.19	2588.51
ENSG00000083123	-0.0295975	0.0754864	-0.392091	0.694991	0.815552	BCKDHB	594	1210.02	1214.3	1228.77	1094.82	1262.08	1244.41	1272.96	1246.31	1210.1
ENSG00000083168	-0.0875746	0.096345	-0.908968	0.363367	0.532462	KAT6A	7994	3400.37	3957.73	4527.97	1689.84	1764.23	1903.92	4261.43	3917.55	4466.9
ENSG00000083223	-0.0383602	0.0880042	-0.435891	0.662916	0.791971	ZCCHC6	79670	840.862	895.095	965.529	859.067	913.257	968.719	953.156	864.137	959.114
ENSG00000083290	-0.0788363	0.117457	-0.671193	0.502098	0.664235	ULK2	9706	266.615	285.202	297.857	470.554	542.396	560.041	309.955	290.374	298.79
ENSG00000083307	0.155614	0.243102	0.640116	0.522097	NA	GRHL2	79977	4.10177	1.09693	0.910877	0.942994	1.91659	0	2.68747	0	0
ENSG00000083312	-0.111102	0.110195	-1.00823	0.313342	0.478232	TNPO1	3842	14323.4	14442.2	17269.3	9529.9	10909.3	13037.7	18651.9	15238.1	15922.5
ENSG00000083444	-0.71289	0.0693279	-10.2829	8.42e-25	2.34e-23	PLOD1	5351	1203.87	1319.61	1333.52	1915.22	2100.59	1953.66	2121.31	2165.33	2065.63
ENSG00000083454	-0.346474	0.166388	-2.08233	0.0373127	0.0864541	P2RX5	5026	155.867	160.152	183.086	154.651	209.867	157.849	186.331	235.492	223.096
ENSG00000083457	0.461675	0.0778774	5.92823	3.06e-09	2.54e-08	ITGAE	3682	1005.96	990.528	956.421	739.307	771.429	802.22	738.158	691.509	705.143
ENSG00000083520	-0.0836345	0.063981	-1.30718	0.191152	0.329163	DIS3	22894	5416.38	5119.37	5333.18	4161.43	4346.84	4527.9	6048.6	5363.43	5410.08
ENSG00000083535	0.181072	0.0850189	2.12979	0.0331889	0.0783576	PIBF1	10464	995.704	909.355	900.857	753.452	742.681	737.351	854.615	754.373	860.514
ENSG00000083544	0.119268	0.0930805	1.28135	0.200072	0.341347	TDRD3	81550	813.175	748.107	789.73	519.59	515.564	471.386	715.763	662.571	783.825
ENSG00000083622	NA	NA	NA	NA	NA	AC000111.6	NA	0	0	0	0	0	0	0	0	0
ENSG00000083635	0.118212	0.0703439	1.68049	0.0928614	0.18581	NUFIP1	26747	1282.83	1204.43	1314.4	850.58	889.3	899.525	1157.4	1153.51	1191.17
ENSG00000083642	-0.488207	0.0682057	-7.15787	8.19e-13	9.78e-12	PDS5B	23047	3033.26	2742.33	3025.93	3418.35	3364.58	3757.03	4265.01	3946.49	4174.09
ENSG00000083720	0.16108	0.073977	2.17743	0.0294487	0.0706143	OXCT1	5019	3565.46	3283.11	3734.59	2558.34	2885.43	2713.71	3353.07	2990.55	3111.4
ENSG00000083750	-0.237095	0.124143	-1.90986	0.0561518	0.122901	RRAGB	10325	343.523	311.528	289.659	437.549	411.11	357.864	405.808	347.251	364.523
ENSG00000083782	NA	NA	NA	NA	NA	EPYC	1833	0	0	0	0	0	0	0	0	0
ENSG00000083799	0.252028	0.0690493	3.64996	0.000262277	0.00103585	CYLD	1540	1509.45	1466.6	1529.36	1985.94	2210.79	2025.01	1300.74	1240.33	1235.99
ENSG00000083807	-1.10888	0.147108	-7.53785	4.78e-14	6.33e-13	SLC27A5	10998	115.875	126.147	130.255	215.003	180.16	198.933	303.684	258.443	268.911
ENSG00000083812	-0.082581	0.0940697	-0.87787	0.380014	0.549781	ZNF324	25799	626.545	704.229	741.454	529.02	571.145	605.449	718.45	738.408	740.998
ENSG00000083814	0.339896	0.116673	2.91323	0.00357711	0.0110858	ZNF671	79891	434.787	460.711	416.271	544.107	470.524	474.629	307.267	341.264	381.455
ENSG00000083817	0.119735	0.107831	1.1104	0.266828	0.425748	ZNF416	55659	390.693	429.997	450.884	382.855	415.901	415.165	383.412	369.204	416.313
ENSG00000083828	-0.0741304	0.0985011	-0.752584	0.4517	0.620222	ZNF586	54807	657.308	688.872	753.295	604.459	631.518	711.403	693.367	731.423	789.8
ENSG00000083838	-0.117762	0.117995	-0.998022	0.318269	0.484518	ZNF446	55663	273.793	289.59	316.985	387.57	382.361	339.484	335.934	310.331	311.737
ENSG00000083842	-0.292075	0.169932	-1.71878	0.0856543	0.174096	ZNF8	7554	103.57	136.019	125.701	144.278	138.953	126.496	149.602	165.643	137.443
ENSG00000083844	0.221002	0.129623	1.70496	0.0882019	0.178329	ZNF264	9422	535.281	649.383	737.81	368.711	475.316	433.545	555.41	514.89	571.684
ENSG00000083845	0.162606	0.0655732	2.47976	0.013147	0.0350447	RPS5	6193	49553.5	47854.7	47236.2	44818.6	48580.9	53264.4	41495.4	44783.4	42828.5
ENSG00000083857	-0.0739441	0.12353	-0.598593	0.549444	0.705141	FAT1	2195	6145.47	7487.65	9061.4	6961.18	8886.29	9227.7	8400.13	7355.14	8171.89
ENSG00000083896	0.484761	0.0682271	7.10512	1.2e-12	1.41e-11	YTHDC1	91746	5632.75	5484.65	5886.09	4019.98	4528.91	4044.62	4246.2	3790.83	4077.48
ENSG00000083937	0.130861	0.116038	1.12775	0.259427	0.417133	CHMP2B	25978	1074.66	890.708	1098.52	785.514	944.881	1017.37	1027.51	858.15	906.328
ENSG00000084070	0.145372	0.051739	2.80972	0.00495841	0.0148062	SMAP2	64744	21760.9	23151.8	22235.4	17553.8	19239.7	19161.4	20231.3	20402	20045.8
ENSG00000084072	0.269958	0.0443261	6.09027	1.13e-09	9.84e-09	PPIE	10450	9861.68	9632.15	10028.8	7444.94	7784.25	7544.33	8006.87	8244.22	8219.7
ENSG00000084073	-0.971435	0.111606	-8.70413	3.2e-18	5.94e-17	ZMPSTE24	10269	10030.9	8868.68	11285.8	13639.5	15083.6	18059.7	22800.5	18079	19302.8
ENSG00000084090	0.254231	0.0679055	3.74389	0.000181195	0.0007405	STARD7	56910	18866.1	18027	20809.9	13118.9	14436.8	14793.5	16584.4	15576.4	16146.6
ENSG00000084092	0.00742162	0.0675726	0.109832	0.912543	0.95219	NOA1	84273	1642.76	1509.38	1564.89	1517.28	1527.53	1633.63	1522	1551.65	1620.44
ENSG00000084093	0.220137	0.0931457	2.36336	0.01811	0.0464278	REST	5978	2633.33	2713.81	3070.57	2292.42	2647.78	2778.58	2607.74	2187.28	2413.22
ENSG00000084110	0.131301	0.102761	1.27773	0.201344	0.342956	HAL	3034	938.279	1016.85	749.652	1672.87	1585.02	1608.77	799.97	811.251	850.554
ENSG00000084112	0.203791	0.10215	1.99502	0.0460407	0.103841	SSH1	54434	1733	1803.35	2254.42	1816.21	2109.21	2189.35	1692.21	1646.45	1677.21
ENSG00000084207	-0.672162	0.0621162	-10.821	2.74e-27	8.71e-26	GSTP1	2950	6739.2	6381.94	6848.88	11460.2	12924.6	12612.8	10603.9	11104.1	10227.6
ENSG00000084234	0.373927	0.0575296	6.49974	8.05e-11	7.92e-10	APLP2	334	43107.5	43968.3	45094.8	52063.6	59822.7	54555.3	33251.2	34000.7	34575.9
ENSG00000084444	1.03045	0.0933655	11.0368	2.54e-28	8.54e-27	KIAA1467	57613	915.72	925.809	996.499	344.193	348.82	381.649	468.515	426.081	479.059
ENSG00000084453	0.0563274	0.284654	0.197881	0.843138	NA	SLCO1A2	6579	0	2.19386	3.64351	0.942994	2.87489	3.24348	2.68747	1.9957	0
ENSG00000084463	-0.114291	0.0613743	-1.86219	0.0625757	0.134594	WBP11	51729	7793.36	7765.17	8287.16	7599.59	8580.6	8446.02	8426.11	8472.73	8930.82
ENSG00000084623	-0.0516019	0.0541364	-0.953183	0.340497	0.508663	EIF3I	8668	9138.74	9102.33	9788.28	6706.57	7315.64	7133.49	9601.43	9564.38	9893.92
ENSG00000084628	0.0735708	0.330319	0.222727	0.823748	0.900552	NKAIN1	79570	14.3562	19.7447	13.6632	17.9169	22.9991	27.029	14.3332	13.9699	15.9354
ENSG00000084636	0.471455	0.305094	1.54528	0.12228	NA	COL16A1	1307	3.07633	4.38772	2.73263	1.88599	0.958297	3.24348	0.895823	0.997848	0
ENSG00000084652	-0.438657	0.0677915	-6.47068	9.76e-11	9.52e-10	TXLNA	200081	3341.92	3578.19	3237.26	3584.32	3237.13	3113.74	4520.32	4555.18	4724.86
ENSG00000084674	-0.18717	0.178555	-1.04824	0.294526	NA	APOB	338	0	0	0	0.942994	0	1.08116	1.79165	1.9957	0
ENSG00000084676	-0.130592	0.0916882	-1.42431	0.154358	0.278601	NCOA1	8648	996.73	1180.3	1209.64	966.569	1001.42	990.342	1291.78	1129.56	1291.77
ENSG00000084693	-0.927081	0.0833888	-11.1176	1.03e-28	3.52e-27	AGBL5	60509	758.827	818.31	748.741	1488.04	1773.81	1706.07	1502.3	1474.82	1482
ENSG00000084710	0.0588552	0.362346	0.162428	0.870969	0.92807	EFR3B	22979	11.2799	12.0662	12.7523	2.82898	14.3745	7.56812	11.6457	6.98494	14.9395
ENSG00000084731	-0.178092	0.183156	-0.972353	0.330875	0.498281	KIF3C	3797	88.188	97.6268	106.573	105.615	123.62	140.551	111.978	109.763	112.544
ENSG00000084733	0.00623823	0.103936	0.0600198	0.95214	0.97383	RAB10	10890	4569.37	4154.08	4856.79	3688.99	3915.6	5049.02	4664.55	4236.86	4620.28
ENSG00000084734	-0.00654036	0.228805	-0.0285849	0.977196	NA	GCKR	2646	0	0	2.73263	1.88599	0.958297	3.24348	0	2.99354	0
ENSG00000084754	0.0498525	0.0481766	1.03479	0.300769	0.464591	HADHA	3030	22113.7	21696.2	21415.6	19961.3	21932.6	21031.8	20895.1	20773.2	21331.6
ENSG00000084764	1.10409	0.271036	4.07359	4.63e-05	0.000212884	MAPRE3	22924	56.3993	68.0097	51.0091	30.1758	23.9574	27.029	21.4998	24.9462	23.9032
ENSG00000084774	-0.97312	0.0639287	-15.222	2.53e-52	2.13e-50	CAD	790	3241.42	3761.37	3319.23	5275.11	5485.29	5499.86	6951.59	6678.6	6732.72
ENSG00000085063	0.372077	0.105622	3.52274	0.000427115	0.00161344	CD59	966	917.771	862.187	981.925	701.587	884.509	909.255	730.992	706.477	685.224
ENSG00000085117	1.40619	0.072943	19.2779	8.24e-83	1.63e-80	CD82	3732	6672.55	6673.73	7260.6	7068.68	8189.61	8389.8	2623.87	2517.57	2555.65
ENSG00000085185	-0.479349	0.0962978	-4.97777	6.43e-07	3.96e-06	BCORL1	63035	727.038	928.003	839.828	985.428	1103.96	1046.56	1158.3	1114.6	1225.04
ENSG00000085224	0.057055	0.0766956	0.743915	0.456928	0.624776	ATRX	546	3064.02	3341.25	3552.42	2425.38	2548.11	2542.89	3416.67	2916.71	3233.9
ENSG00000085231	0.286806	0.0680449	4.21496	2.5e-05	0.000120609	TAF9	102157402	7989.22	7251.81	7757.03	6271.85	6039.19	6964.83	6574.45	6115.81	6128.17
ENSG00000085265	-0.0547605	0.192203	-0.28491	0.775713	NA	FCN1	2219	0	0	0.910877	0	0.958297	2.16232	0.895823	0	0.995965
ENSG00000085274	0.317273	0.0907676	3.49545	0.000473268	0.00176793	MYNN	55892	1348.46	1373.36	1390	1041.07	1056.04	1256.31	1177.11	1008.82	1101.54
ENSG00000085276	0.684062	0.355709	1.92309	0.0544685	0.119777	MECOM	2122	8.20354	36.1987	4.55438	4.71497	7.66638	1.08116	2.68747	6.98494	5.97579
ENSG00000085365	0.547481	0.125778	4.35275	1.34e-05	6.76e-05	SCAMP1	9522	2096	1875.75	2260.8	1660.61	1626.23	2145.02	1672.5	1280.24	1259.9
ENSG00000085377	0.195184	0.0690933	2.82493	0.00472903	0.0141812	PREP	5550	7852.83	7846.34	8720.73	5461.82	6175.27	6077.2	6957.86	6867.19	7481.69
ENSG00000085382	0.212492	0.0733174	2.89825	0.00375251	0.0115523	HACE1	57531	1234.63	1146.29	1129.49	971.284	908.466	924.391	1019.45	984.876	1019.87
ENSG00000085415	0.0129006	0.0599353	0.215242	0.829579	0.904656	SEH1L	81929	5715.81	5404.58	5566.37	3601.29	3729.69	4031.64	5744.91	5336.49	5454.9
ENSG00000085433	-0.584138	0.0936128	-6.23994	4.38e-10	4.02e-09	WDR47	22911	653.207	593.439	651.277	890.186	965.006	1041.16	953.156	888.085	1025.84
ENSG00000085449	-0.0610866	0.0886308	-0.689226	0.490681	0.654478	WDFY1	57590	4394.02	4314.23	4893.23	3273.13	3438.37	3971.1	5159.94	4328.67	4710.92
ENSG00000085465	0.541432	0.275888	1.96251	0.0497032	0.11081	OVGP1	5016	39.9922	51.5557	45.5438	53.7506	44.0817	38.9217	25.083	22.9505	38.8426
ENSG00000085491	0.377508	0.0913194	4.13393	3.57e-05	0.000167567	SLC25A24	29957	3507.01	3183.29	3636.22	2756.37	3152.8	3398.08	2909.63	2499.61	2505.85
ENSG00000085511	-0.0971431	0.0550529	-1.76454	0.0776409	0.160411	MAP3K4	4216	2999.42	2956.23	3179.87	2638.5	2627.65	2678.03	3204.36	3212.07	3363.37
ENSG00000085514	-0.0467739	0.238547	-0.196078	0.844549	0.913292	PILRA	29992	48.1958	39.4895	34.6133	145.221	159.077	134.064	41.2079	32.929	52.7862
ENSG00000085552	-0.275927	0.320548	-0.860796	0.38935	0.559202	IGSF9	57549	12.3053	21.9386	17.3067	33.9478	33.5404	31.3536	23.2914	13.9699	29.879
ENSG00000085563	0.00188757	0.184419	0.0102353	0.991834	NA	ABCB1	5243	0	1.09693	0.910877	0	0	1.08116	0	0.997848	0.995965
ENSG00000085644	0.328116	0.0900917	3.64202	0.000270507	0.0010653	ZNF213	7760	1172.08	1215.4	1307.11	979.771	1089.58	1128.73	912.844	1071.69	950.151
ENSG00000085662	-0.313389	0.081715	-3.83515	0.000125489	0.000529785	AKR1B1	231	3263.98	3020.95	3271.87	1822.81	2124.55	2292.06	3889.66	3867.66	4153.17
ENSG00000085719	-0.3434	0.0947909	-3.62271	0.00029153	0.00114223	CPNE3	8895	1354.61	1287.8	1603.14	1285.3	1371.32	1528.76	1890.19	1759.21	1762.86
ENSG00000085721	0.490619	0.0783501	6.26188	3.8e-10	3.51e-09	RRN3	54700	4742.67	4723.38	5413.34	2920.45	3252.46	3435.93	3621.81	3348.78	3578.5
ENSG00000085733	0.544666	0.140917	3.86514	0.000111025	0.000473727	CTTN	2017	298.404	301.656	283.283	101.843	91.0383	91.8986	184.54	226.512	186.245
ENSG00000085741	-1.04605	0.241618	-4.32934	1.5e-05	7.46e-05	WNT11	7481	23.5852	26.3263	23.6828	109.387	128.412	152.443	55.541	56.8774	60.7539
ENSG00000085760	0.205519	0.0632236	3.25067	0.00115133	0.00397983	MTIF2	4528	2776.9	2702.84	2838.29	2065.16	2187.79	1965.55	2477.85	2298.04	2430.15
ENSG00000085788	0.179794	0.0642645	2.79771	0.00514659	0.0152898	DDHD2	23259	2954.3	2968.29	3220.86	2091.56	2264.46	2306.11	2717.03	2609.37	2739.9
ENSG00000085831	0.30769	0.299761	1.02645	0.30468	0.46897	TTC39A	22996	17.4325	25.2294	27.3263	48.0927	45.04	51.8957	16.1248	20.9548	15.9354
ENSG00000085832	0.195782	0.069983	2.79756	0.00514895	0.0152945	EPS15	2060	2741.01	2754.39	2924.83	2582.86	2876.81	3014.27	2479.64	2367.89	2495.89
ENSG00000085840	-0.256628	0.0726412	-3.53281	0.000411164	0.00156026	ORC1	4998	4712.93	4863.79	5529.02	5243.99	5945.28	5418.77	6064.72	5908.26	6110.25
ENSG00000085871	-0.128666	0.060295	-2.13394	0.032848	0.0776485	MGST2	4258	1902.19	1879.04	1882.78	2414.06	2667.9	2540.72	2040.68	2072.53	2083.56
ENSG00000085872	-0.650365	0.0623243	-10.4352	1.71e-25	4.97e-24	CHERP	10523	4275.07	4199.05	4004.21	4572.58	4794.36	5106.32	6228.66	6839.25	6582.33
ENSG00000085978	0.480854	0.0565362	8.50524	1.81e-17	3.2e-16	ATG16L1	55054	2318.52	2449.45	2374.66	2021.78	2027.76	2022.85	1742.38	1677.38	1686.17
ENSG00000085982	-0.229706	0.0713837	-3.2179	0.00129133	0.0044152	USP40	55230	1028.52	1051.96	1060.26	1204.2	1208.41	1119	1278.34	1180.45	1229.02
ENSG00000085998	-1.84593	0.0780311	-23.6564	1.01e-123	5.26e-121	POMGNT1	55624	707.555	683.388	612.109	1493.7	1373.24	1368.75	2409.76	2533.54	2359.44
ENSG00000085999	-0.767558	0.0688537	-11.1477	7.35e-29	2.53e-27	RAD54L	8438	1389.47	1419.43	1340.81	1692.67	1552.44	1567.68	2296.89	2294.05	2505.85
ENSG00000086015	-1.03948	0.0862379	-12.0536	1.86e-33	7.87e-32	MAST2	23139	727.038	759.076	701.375	611.06	551.979	493.009	1531.86	1520.72	1485.98
ENSG00000086061	-0.0563728	0.067341	-0.837124	0.402523	0.572787	DNAJA1	3301	11732.1	10577.7	12217.6	6244.5	6550.92	6781.03	12035.4	11335.6	12548.2
ENSG00000086062	-0.510519	0.0792001	-6.44594	1.15e-10	1.11e-09	B4GALT1	2683	1978.08	1995.32	1908.29	3365.54	3928.06	4167.87	2730.47	2815.93	2868.38
ENSG00000086065	0.414103	0.0672679	6.15602	7.46e-10	6.66e-09	CHMP5	51510	2615.9	2431.9	2722.61	2225.47	2419.7	2378.55	1938.56	1875.95	2004.88
ENSG00000086102	-0.0220209	0.0507989	-0.433492	0.664657	0.793158	NFX1	4799	5181.56	5472.59	5418.81	4560.32	4501.12	4568.98	5478.85	5225.73	5616.25
ENSG00000086159	-0.112654	0.221953	-0.507559	0.611763	NA	AQP6	363	0	1.09693	1.82175	0.942994	1.91659	0	0	0	5.97579
ENSG00000086189	-0.0669801	0.0760804	-0.880385	0.378651	0.548239	DIMT1	27292	2448.76	2151.08	2305.43	1375.83	1426.9	1534.17	2579.07	2294.05	2363.43
ENSG00000086200	0.0733893	0.0978576	0.749961	0.453278	0.621766	IPO11	51194	2610.78	2350.72	2860.15	1701.16	1734.52	2090.96	2657.01	2287.07	2483.94
ENSG00000086205	0.0552532	0.334404	0.165229	0.868764	NA	FOLH1	219595	2.05088	2.19386	4.55438	4.71497	1.91659	6.48696	1.79165	4.98924	0.995965
ENSG00000086232	-1.18726	0.0522507	-22.7224	2.69e-114	1.23e-111	EIF2AK1	27102	6499.25	6424.72	6442.63	13515.9	14966.7	14630.3	14532	14613.5	15147.6
ENSG00000086288	0.728995	0.347396	2.09845	0.0358652	0.083575	NME8	51314	12.3053	10.9693	16.3958	40.5487	25.874	36.7594	4.47912	3.99139	7.96772
ENSG00000086289	0.576811	0.0933744	6.1774	6.52e-10	5.86e-09	EPDR1	54749	1815.03	1524.73	1845.44	878.87	965.964	1060.62	1152.03	1131.56	1171.26
ENSG00000086300	0.278868	0.0963555	2.89416	0.00380178	0.0116829	SNX10	29887	6264.42	5371.67	6933.59	5365.63	5873.41	6231.8	5600.69	4699.87	4952.93
ENSG00000086475	-0.238572	0.0685436	-3.48058	0.000500327	0.00185959	SEPHS1	22929	5029.79	4616.98	5194.73	3972.83	4374.63	4503.03	6055.76	5596.93	5886.15
ENSG00000086504	0.122599	0.0691021	1.77417	0.0760354	0.15786	MRPL28	10573	4487.33	4399.79	4609.95	3889.85	4385.17	4574.39	4199.62	4259.81	3929.08
ENSG00000086506	-0.505435	0.363192	-1.39165	0.16403	NA	HBQ1	3049	5.12721	3.29079	2.73263	5.65796	4.79149	8.64928	6.27076	7.98279	9.95965
ENSG00000086544	-0.131305	0.0957088	-1.37192	0.170088	0.300336	ITPKC	80271	534.255	563.822	578.407	488.471	551.021	528.687	580.493	601.703	658.333
ENSG00000086548	-0.0177681	0.100243	-0.17725	0.859312	0.921318	CEACAM6	4680	467.602	448.645	490.052	2492.33	2800.15	2996.97	431.787	485.952	508.938
ENSG00000086570	-0.505047	0.353055	-1.43051	0.152572	0.275991	FAT2	2196	11.2799	4.38772	8.19789	16.9739	19.1659	19.4609	12.5415	9.97848	20.9153
ENSG00000086589	0.322216	0.0556706	5.7879	7.13e-09	5.71e-08	RBM22	55696	4655.51	4465.6	4775.73	4325.51	4626.66	4733.32	3710.5	3727.96	3664.16
ENSG00000086598	0.127177	0.0845151	1.50478	0.13238	0.247428	TMED2	10959	11478.8	10744.4	12344.2	7454.37	8002.74	9037.41	11520.3	9890.67	10201.7
ENSG00000086619	0.224045	0.0949759	2.35896	0.0183261	0.0469002	ERO1LB	56605	729.089	726.168	778.8	734.592	724.473	756.812	711.284	615.672	579.652
ENSG00000086666	0.589474	0.0677639	8.69893	3.35e-18	6.2e-17	ZFAND6	54469	3412.67	3137.22	3414.88	2644.15	2775.23	2963.46	2304.95	2152.36	2141.33
ENSG00000086696	0	0.125953	0	1	NA	HSD17B2	3294	0	0	0	0	0.958297	0	0	0	0
ENSG00000086712	-0.300158	0.0769495	-3.90072	9.59e-05	0.000414945	TXLNG	55787	1354.61	1384.33	1410.95	1289.07	1260.16	1444.43	1781.79	1593.56	1745.93
ENSG00000086717	-0.14994	0.201343	-0.744699	0.456454	NA	PPEF1	5475	1.02544	0	0	0.942994	0	1.08116	0.895823	2.99354	0
ENSG00000086730	-0.183903	0.052474	-3.50466	0.000457189	0.00171321	LAT2	7462	5117.98	5009.68	4749.31	9615.71	10009.4	9807.2	5577.39	5850.38	5480.8
ENSG00000086758	-0.558557	0.0964475	-5.79131	6.98e-09	5.6e-08	HUWE1	10075	8679.34	10531.6	11658.3	12536.2	14509.6	14243.2	15379.5	14301.2	16107.7
ENSG00000086827	0.360317	0.0717635	5.02089	5.14e-07	3.22e-06	ZW10	9183	2638.46	2618.37	2733.54	1504.08	1656.9	1747.15	2131.16	1946.8	2131.37
ENSG00000086848	0.170646	0.0827693	2.06171	0.0392355	0.0903535	ALG9	79796	1016.21	1044.28	1083.94	825.12	834.677	960.07	929.864	903.053	957.123
ENSG00000086967	0.192811	0.266583	0.723271	0.469514	NA	MYBPC2	4606	2.05088	1.09693	0.910877	1.88599	4.79149	1.08116	0	0.997848	0
ENSG00000086991	-0.259373	0.320956	-0.808127	0.419017	NA	NOX4	50507	3.07633	3.29079	0	2.82898	1.91659	3.24348	6.27076	0.997848	4.97983
ENSG00000087008	0.250982	0.0691779	3.62807	0.000285544	0.00112038	ACOX3	8310	1489.97	1453.43	1492.02	1209.86	1272.62	1273.61	1165.47	1294.21	1263.88
ENSG00000087053	0.566713	0.073719	7.68748	1.5e-14	2.09e-13	MTMR2	8898	4269.94	4101.42	4568.96	1638.92	1797.77	1915.81	3057.44	2780.01	2864.4
ENSG00000087074	0.564706	0.0859488	6.57027	5.02e-11	5.08e-10	PPP1R15A	23645	2627.18	2644.7	2406.54	1424.86	1544.78	1237.93	1690.42	1821.07	1650.31
ENSG00000087076	-0.380827	0.363761	-1.04691	0.295139	0.458258	HSD17B14	51171	5.12721	0	2.73263	26.4038	20.1242	21.6232	8.06241	1.9957	6.97176
ENSG00000087077	0.0552828	0.0609693	0.906731	0.364549	0.53372	TRIP6	102466755	3241.42	3165.74	3059.63	2046.3	2088.13	2292.06	3036.84	3078.36	2991.88
ENSG00000087085	-0.141375	0.167325	-0.844917	0.398157	NA	ACHE	43	0	0	0	0.942994	0	1.08116	1.79165	0.997848	0
ENSG00000087086	0.154531	0.0810804	1.9059	0.0566631	0.123892	FTL	2512	109750	109771	134349	119199	136778	129341	105042	108960	103495
ENSG00000087087	-0.124104	0.0517312	-2.39902	0.0164392	0.0427156	SRRT	51593	10015.5	9994.13	10346.6	9772.24	9878.13	8969.3	10960.4	11219.8	10919.8
ENSG00000087088	0.0702929	0.0825024	0.85201	0.394209	0.564422	BAX	581	2600.52	2432.99	2953.97	2095.33	2344	2323.41	2528.91	2656.27	2421.19
ENSG00000087095	0.247212	0.105153	2.35098	0.0187243	0.0477472	NLK	51701	929.05	922.519	1044.78	507.331	467.649	603.287	861.782	756.369	813.704
ENSG00000087111	-0.556945	0.0606612	-9.18125	4.26e-20	8.83e-19	PIGS	94005	2874.31	3019.85	3025.02	5130.83	5805.37	5605.81	4323.24	4414.48	4421.09
ENSG00000087116	-0.183537	0.0690268	-2.65893	0.00783903	0.0221688	ADAMTS2	9509	1022.37	1067.31	1052.97	1171.2	1180.62	1250.9	1158.3	1201.41	1214.08
ENSG00000087128	NA	NA	NA	NA	NA	TMPRSS11E	28983	0	0	0	0	0	0	0	0	0
ENSG00000087152	0.189629	0.0495946	3.82357	0.000131531	0.000553098	ATXN7L3	56970	4835.98	5023.94	5082.69	3192.98	3265.88	3191.58	4238.14	4455.39	4403.16
ENSG00000087157	0.227244	0.070136	3.24004	0.00119511	0.00411976	PGS1	9489	1517.65	1583.97	1669.64	1513.51	1427.86	1390.37	1307.9	1388.01	1376.42
ENSG00000087191	-0.289931	0.0499769	-5.80131	6.58e-09	5.29e-08	PSMC5	5705	4478.11	4326.29	4421.4	4678.19	4953.44	4926.84	5248.63	5495.15	5443.95
ENSG00000087206	-0.392253	0.0674479	-5.81565	6.04e-09	4.87e-08	UIMC1	51720	1397.68	1385.42	1396.37	1498.42	1379.95	1356.86	1894.67	1757.21	1845.52
ENSG00000087237	-0.16585	0.267277	-0.620518	0.534917	0.692758	CETP	1071	34.865	32.9079	25.5045	58.4656	86.2468	75.6812	30.458	38.9161	37.8467
ENSG00000087245	-0.0502297	0.139942	-0.358932	0.719646	0.831655	MMP2	4313	1351.53	1336.06	2029.43	564.853	684.224	707.078	1506.77	1669.4	1718.04
ENSG00000087250	-0.0694883	0.363955	-0.190926	0.848584	0.915538	MT3	4504	4.10177	1.09693	3.64351	17.9169	21.0825	28.1101	5.37494	2.99354	1.99193
ENSG00000087253	0.222753	0.0738284	3.01717	0.00255144	0.00819234	LPCAT2	54947	4063.83	3991.73	3806.55	4091.65	4503.04	4696.56	3609.27	3112.29	3424.13
ENSG00000087258	0.161772	0.239606	0.675159	0.499575	NA	GNAO1	2775	2.05088	1.09693	1.82175	0	0.958297	2.16232	0	0	1.99193
ENSG00000087263	-0.0997709	0.0668398	-1.49269	0.135519	0.251553	OGFOD1	55239	4315.06	4336.17	4729.27	2461.21	2648.73	2796.96	4848.19	4572.14	4929.03
ENSG00000087266	-0.383283	0.090911	-4.21602	2.49e-05	0.000120163	SH3BP2	6452	1799.65	2214.7	1830.86	2416.89	2183.96	2182.86	2482.33	2756.06	2415.22
ENSG00000087269	-0.199005	0.0527614	-3.77179	0.000162083	0.000668953	NOP14	8602	5069.79	4966.9	4844.04	4351.92	4552.87	4193.82	5709.98	5546.04	5836.36
ENSG00000087274	0.408629	0.0536921	7.6106	2.73e-14	3.7e-13	ADD1	118	7538.02	7646.7	7838.09	6586.81	7278.27	6741.03	5693.85	5726.65	5898.11
ENSG00000087299	-0.418426	0.109382	-3.82537	0.000130576	0.000549565	L2HGDH	79944	348.65	359.793	395.32	273.468	302.822	286.507	528.536	461.006	495.991
ENSG00000087301	-0.218509	0.118029	-1.85132	0.064124	0.137508	TXNDC16	57544	519.899	466.195	450.884	411.145	428.359	531.93	591.243	521.875	564.712
ENSG00000087302	0.229596	0.0541726	4.23823	2.25e-05	0.000109674	C14orf166	51637	6041.9	5494.53	5844.18	4059.59	4032.52	4219.77	5032.73	4844.55	4934.01
ENSG00000087303	0.540126	0.312181	1.73017	0.0836004	0.170609	NID2	22795	31.7887	30.7141	23.6828	16.0309	17.2494	19.4609	20.6039	16.9634	14.9395
ENSG00000087338	-1.34124	0.105818	-12.675	8.13e-37	4.12e-35	GMCL1	64395	731.14	641.704	783.354	1952	2044.05	2481.26	2004.85	1745.24	1833.57
ENSG00000087365	-0.198065	0.0532393	-3.72028	0.000199005	0.000807172	SF3B2	10992	11288.1	11516.7	11817.7	8942.41	9899.21	9036.33	13242.1	13038.9	13467.4
ENSG00000087448	-0.176737	0.0957009	-1.84677	0.0647808	0.138653	KLHL42	57542	1264.37	1275.73	1497.48	1452.21	1564.9	1748.23	1519.32	1422.93	1634.38
ENSG00000087460	-0.0489503	0.051571	-0.949183	0.342528	0.51082	GNAS	2778	45024.1	44945.6	42545.2	35729.1	37230.8	38962.8	44133.6	46827	46150
ENSG00000087470	-0.255295	0.0625933	-4.07863	4.53e-05	0.00020872	DNM1L	10059	3716.2	3707.63	3845.72	3761.6	3798.69	4140.84	4730.84	4253.83	4483.84
ENSG00000087494	0	0.125953	0	1	NA	PTHLH	5744	0	0	0	0	0	1.08116	0	0	0
ENSG00000087495	0.654745	0.0542326	12.0729	1.47e-33	6.24e-32	PHACTR3	116154	9949.86	9908.57	10001.4	6770.7	7637.63	7162.68	6302.12	6211.61	6405.05
ENSG00000087502	0.445804	0.0995645	4.47753	7.55e-06	3.95e-05	ERGIC2	51290	3669.03	3387.32	4117.16	2639.44	2752.23	3204.56	3001.01	2431.76	2721.97
ENSG00000087510	0.587269	0.177911	3.30091	0.000963712	0.00338935	TFAP2C	7022	169.198	152.473	197.66	126.361	152.369	150.281	129.894	110.761	95.6127
ENSG00000087586	0.208396	0.0515908	4.0394	5.36e-05	0.000243671	AURKA	6790	11702.3	11267.7	11479.8	7650.51	8395.64	8136.81	9855.85	9710.06	10229.6
ENSG00000087589	-0.598508	0.215531	-2.77689	0.0054881	0.016184	CASS4	57091	37.9414	42.7803	42.8112	134.848	155.244	131.901	60.0201	64.8601	72.7055
ENSG00000087842	0.840879	0.123286	6.82057	9.07e-12	9.84e-11	PIR	8544	1172.08	1076.09	1505.68	428.119	519.397	450.844	689.784	652.593	719.087
ENSG00000087884	0.552809	0.126132	4.38277	1.17e-05	5.95e-05	AAMDC	28971	352.752	321.401	356.153	297.986	343.07	277.858	223.956	245.471	225.088
ENSG00000087903	-0.265845	0.0815266	-3.26083	0.00111086	0.00385103	RFX2	101928900	906.491	911.549	917.253	1592.72	1461.4	1506.06	1018.55	1202.41	1077.63
ENSG00000087916	0.222438	0.288786	0.770253	0.44115	NA	SLC6A14	11254	3.07633	2.19386	2.73263	0.942994	0.958297	1.08116	0	0.997848	2.9879
ENSG00000087995	0.125408	0.0776496	1.61505	0.106301	0.207482	METTL2A	339175	1269.5	1245.02	1321.68	863.782	909.424	1000.07	1192.34	1119.59	1202.13
ENSG00000088002	0.1761	0.35592	0.494773	0.620761	0.761931	SULT2B1	6820	10.2544	12.0662	13.6632	10.3729	11.4996	10.8116	14.3332	5.98709	8.96369
ENSG00000088035	0.290807	0.147639	1.96972	0.0488701	0.109296	ALG6	29929	776.26	642.801	953.688	499.787	483.94	574.096	769.512	562.786	590.607
ENSG00000088038	-0.385391	0.064597	-5.96609	2.43e-09	2.05e-08	CNOT3	4849	3034.28	3097.73	3076.94	3711.62	4111.1	4006.78	3764.25	4242.85	4049.59
ENSG00000088053	-0.0725822	0.361573	-0.20074	0.840902	0.91151	GP6	51206	5.12721	12.0662	10.9305	4.71497	9.58297	9.73044	10.7499	10.9763	8.96369
ENSG00000088179	0.116535	0.123286	0.945244	0.344534	0.512776	PTPN4	5775	368.134	393.798	446.33	316.846	275.99	338.403	400.433	351.243	360.539
ENSG00000088205	0.163647	0.0630335	2.59619	0.00942639	0.0261487	DDX18	8886	16741.4	15841.9	15961.3	8611.42	9190.07	9620.16	15405.5	13605.7	14288.1
ENSG00000088247	-0.127032	0.0616414	-2.06082	0.03932	0.0905035	KHSRP	8570	25273	25279.9	27102.2	20009.4	22914.8	22806	28523	28375.8	27960.7
ENSG00000088256	0.394201	0.100094	3.93829	8.21e-05	0.000360009	GNA11	2767	1778.12	1602.62	1719.74	883.585	1039.75	1159	1337.46	1172.47	1350.53
ENSG00000088280	0.115794	0.361771	0.320076	0.748911	0.851766	ASAP3	55616	6.15265	13.1632	11.8414	7.54395	9.58297	5.4058	7.16658	11.9742	7.96772
ENSG00000088298	0.59041	0.0631172	9.35418	8.42e-21	1.85e-19	EDEM2	55741	2343.13	2343.04	2432.04	2418.78	2706.23	2571	1582.02	1555.65	1575.62
ENSG00000088305	0.0998488	0.0897706	1.11227	0.266024	0.425031	DNMT3B	1789	997.755	1015.76	1170.48	604.459	613.31	689.78	974.656	1017.81	978.038
ENSG00000088320	0.00208556	0.125953	0.0165582	0.986789	NA	REM1	28954	0	1.09693	0	0	0	0	0	0	0.995965
ENSG00000088325	-0.226526	0.0505379	-4.48231	7.38e-06	3.87e-05	TPX2	22974	11852.1	11381.8	11438.8	11292.4	12403.2	11915.5	13408.7	13349.2	13840.9
ENSG00000088340	0.168742	0.357726	0.471707	0.637136	NA	FER1L4	NA	4.10177	9.87237	4.55438	12.2589	7.66638	2.16232	2.68747	6.98494	3.98386
ENSG00000088356	0.44218	0.0752993	5.8723	4.3e-09	3.52e-08	PDRG1	81572	2051.91	2109.4	2339.13	1472.01	1634.86	1559.03	1536.34	1664.41	1570.64
ENSG00000088367	0.69362	0.224914	3.08393	0.00204286	0.00669464	EPB41L1	2036	62.552	75.6882	85.6224	69.7815	76.6638	71.3565	43.8953	41.9096	44.8184
ENSG00000088386	-0.0405853	0.361249	-0.112347	0.910548	NA	SLC15A1	6564	6.15265	5.48465	5.46526	7.54395	8.62468	2.16232	6.27076	8.98063	2.9879
ENSG00000088387	0.00449517	0.364057	0.0123474	0.990148	NA	DOCK9	23348	6.15265	7.67851	8.19789	5.65796	4.79149	8.64928	9.85405	4.98924	6.97176
ENSG00000088448	-0.452159	0.073432	-6.15752	7.39e-10	6.6e-09	ANKRD10	55608	2613.85	2600.82	2389.23	4585.78	3944.35	4016.51	3416.67	3392.68	3625.31
ENSG00000088451	0.100426	0.0857696	1.17088	0.241648	0.394367	TGDS	23483	2328.78	1955.83	2077.71	1531.42	1492.07	1777.43	1963.64	1955.78	2009.86
ENSG00000088538	-0.184462	0.363962	-0.506816	0.612284	0.755247	DOCK3	1795	6.15265	6.58158	4.55438	8.48694	10.5413	7.56812	4.47912	8.98063	8.96369
ENSG00000088543	-0.183658	0.246507	-0.74504	0.456247	0.624036	C3orf18	51161	41.0177	46.0711	39.1677	58.4656	84.3302	80.0058	46.5828	55.8795	43.8225
ENSG00000088682	0.241568	0.0616306	3.91961	8.87e-05	0.000386438	COQ9	57017	2851.75	2622.76	2670.69	1857.7	1868.68	1828.24	2187.6	2318	2377.37
ENSG00000088726	-0.249684	0.315301	-0.791893	0.428423	NA	TMEM40	55287	0	2.19386	1.82175	4.71497	1.91659	2.16232	1.79165	3.99139	2.9879
ENSG00000088727	0.352132	0.0969023	3.63388	0.000279187	0.00109723	KIF9	64147	499.39	511.17	519.2	446.979	467.649	428.139	396.85	380.18	416.313
ENSG00000088756	0.0181091	0.324546	0.0557982	0.955503	0.976176	ARHGAP28	79822	21.5343	15.357	23.6828	12.2589	13.4162	12.9739	17.0206	22.9505	19.9193
ENSG00000088766	0.166799	0.1166	1.43052	0.152568	0.275991	CRLS1	54675	3050.69	2468.09	3116.11	1691.73	1720.14	2223.95	2450.97	2370.89	2848.46
ENSG00000088782	NA	NA	NA	NA	NA	DEFB127	140850	0	0	0	0	0	0	0	0	0
ENSG00000088808	-0.0911213	0.202223	-0.450599	0.652279	0.783479	PPP1R13B	23368	69.7301	84.4637	78.3354	92.4134	88.1634	97.3044	80.6241	96.7913	71.7095
ENSG00000088812	0.738238	0.0589684	12.5192	5.86e-36	2.79e-34	ATRN	8455	8298.9	8942.18	8830.04	6921.57	7366.43	7695.69	5287.15	4999.22	5288.57
ENSG00000088826	-0.529772	0.120268	-4.40493	1.06e-05	5.42e-05	SMOX	54498	265.589	276.426	324.272	320.618	322.946	338.403	391.475	459.01	416.313
ENSG00000088827	-1.59785	0.301376	-5.30185	1.15e-07	7.87e-07	SIGLEC1	6614	5.12721	8.77544	10.9305	49.9787	56.5395	51.8957	37.6246	36.9204	39.8386
ENSG00000088832	-0.0312867	0.0679964	-0.460123	0.645428	0.778159	FKBP1A	101929368	10346.7	9614.6	9775.53	7885.31	8374.56	9442.85	10250	10023.4	10121
ENSG00000088833	0.196664	0.0651256	3.01977	0.00252969	0.00813292	NSFL1C	55968	3464.97	3561.73	3790.16	2233.01	2526.07	2363.41	3093.28	3095.33	3241.87
ENSG00000088836	-1.14594	0.136314	-8.40662	4.22e-17	7.26e-16	SLC4A11	83959	147.664	146.989	142.097	268.753	271.198	231.368	300.997	342.262	353.568
ENSG00000088854	0.68066	0.0796061	8.55036	1.23e-17	2.19e-16	C20orf194	25943	1729.92	2031.52	1855.46	1558.77	1507.4	1389.29	1136.8	1192.43	1154.32
ENSG00000088876	-0.420028	0.114915	-3.65513	0.000257049	0.00101732	ZNF343	79175	329.167	312.625	395.32	343.25	355.528	348.133	463.141	448.034	490.015
ENSG00000088881	-0.597415	0.363605	-1.64304	0.100376	0.198071	EBF4	57593	4.10177	5.48465	1.82175	11.3159	16.2911	17.2986	8.06241	13.9699	5.97579
ENSG00000088882	-0.900323	0.216265	-4.16306	3.14e-05	0.000149267	CPXM1	56265	76.9081	94.336	40.0786	363.053	287.489	314.617	139.748	151.673	131.467
ENSG00000088888	-0.123991	0.0854622	-1.45083	0.146827	0.268063	MAVS	57506	1496.12	1789.09	1884.6	1684.19	1752.73	1837.97	1893.77	1871.96	1876.4
ENSG00000088899	0.354045	0.285424	1.24042	0.214821	0.360309	LZTS3	9762	36.9159	47.168	33.7024	29.2328	28.7489	33.5159	37.6246	25.9441	22.9072
ENSG00000088926	NA	NA	NA	NA	NA	F11	2160	0	0	0	0	0	0	0	0	0
ENSG00000088930	-0.44642	0.0550424	-8.11047	5.04e-16	7.88e-15	XRN2	22803	9665.82	9668.35	9963.17	11994.9	13270.5	12883.1	13535.9	12749.5	13709.5
ENSG00000088970	0.0312399	0.0743808	0.419999	0.674486	0.800821	PLK1S1	NA	881.88	937.876	909.966	974.113	996.629	926.554	900.302	902.055	867.486
ENSG00000088986	-0.00111811	0.0725401	-0.0154136	0.987702	0.993396	DYNLL1	8655	9185.91	8347.64	9316.45	8192.73	8864.25	9568.26	8439.55	9035.52	9399.92
ENSG00000088992	0.0921311	0.0958163	0.961539	0.336281	0.504014	TESC	54997	1682.75	1500.6	1536.65	1913.33	2311.41	2293.14	1333.88	1608.53	1482
ENSG00000089006	-0.401827	0.0597618	-6.7238	1.77e-11	1.87e-10	SNX5	27131	7832.33	7229.87	6720.45	8140.87	7988.37	7946.52	9669.51	9616.26	9543.34
ENSG00000089009	-0.117787	0.0484925	-2.42897	0.0151418	0.0397213	RPL6	6128	50944	49502.3	49352.2	48778.2	52230.1	47724.5	54769.7	54930.6	52899.7
ENSG00000089012	-0.050249	0.212841	-0.236088	0.813365	0.894168	SIRPG	55423	38.9668	44.9742	56.4744	228.204	258.74	256.235	50.1661	54.8817	41.8305
ENSG00000089022	0.161519	0.0631184	2.55899	0.0104977	0.0287915	MAPKAPK5	8550	2661.02	2475.77	2662.49	2168.89	2396.7	2236.92	2274.49	2332.97	2362.43
ENSG00000089041	-0.00123306	0.242464	-0.00508554	0.995942	0.997503	P2RX7	5027	62.552	53.7496	57.3852	48.0927	68.0391	69.1942	57.3327	45.901	70.7135
ENSG00000089048	-0.0806072	0.0677898	-1.18908	0.23441	0.385277	ESF1	51575	2393.38	2373.76	2240.76	1918.05	2010.51	1831.48	2588.03	2316.01	2506.84
ENSG00000089050	0.386755	0.0985128	3.92594	8.64e-05	0.000377277	RBBP9	10741	715.758	741.525	740.543	339.478	352.653	390.299	612.743	521.875	536.825
ENSG00000089053	-0.681764	0.0555488	-12.2732	1.26e-34	5.67e-33	ANAPC5	51433	7959.48	7993.33	7119.41	10024	10154.1	10218	12143.8	12398.3	12564.1
ENSG00000089057	-0.697704	0.0862997	-8.08467	6.23e-16	9.68e-15	SLC23A2	9962	1744.28	1972.28	2252.6	2422.55	2567.28	2649.92	3200.78	3198.1	3355.41
ENSG00000089060	-0.132243	0.0776718	-1.70259	0.0886442	0.179054	SLC8B1	80024	1298.21	1473.18	1294.36	1933.14	1734.52	1862.84	1515.73	1516.73	1425.23
ENSG00000089063	0.0285328	0.0716608	0.398165	0.690509	0.812132	TMEM230	29058	4922.12	4372.37	4553.47	4183.12	4182.97	4721.42	4776.53	4378.56	4418.1
ENSG00000089091	0.0590599	0.0779546	0.757619	0.448679	0.617711	DZANK1	55184	1639.68	1559.84	1388.18	1632.32	1687.56	1792.56	1449.44	1443.89	1505.9
ENSG00000089094	-0.369227	0.0590686	-6.25082	4.08e-10	3.76e-09	KDM2B	84678	4530.4	4530.32	4813.07	4335.89	4787.65	4830.62	6049.49	5855.37	6048.5
ENSG00000089101	0.082209	0.345608	0.237868	0.811984	NA	C20orf26	26074	2.05088	5.48465	2.73263	6.60096	4.79149	5.4058	5.37494	1.9957	0.995965
ENSG00000089116	NA	NA	NA	NA	NA	LHX5	64211	0	0	0	0	0	0	0	0	0
ENSG00000089123	0.175142	0.10604	1.65166	0.0986039	0.195081	TASP1	55617	613.214	604.409	574.763	517.704	523.23	410.841	524.057	532.851	525.87
ENSG00000089127	-0.748868	0.295468	-2.53451	0.0112603	0.0306071	OAS1	4938	15.3816	13.1632	14.574	52.8077	53.6647	48.6522	25.9789	34.9247	24.8991
ENSG00000089154	-0.997027	0.0655772	-15.2039	3.33e-52	2.8e-50	GCN1L1	10985	4775.48	5384.83	5334.09	8002.25	8710.92	8713.06	10840.4	9956.53	10304.3
ENSG00000089157	0.0134286	0.0579016	0.231921	0.816599	0.896203	RPLP0	6175	94066.9	93261	88712.1	102289	111666	116820	90220.1	93868.6	89375.9
ENSG00000089159	0.0392514	0.0718415	0.546361	0.584818	0.733406	PXN	5829	1070.56	1160.55	1133.13	932.621	991.838	1010.88	1086.63	1096.64	1089.59
ENSG00000089163	0.24403	0.321102	0.759976	0.447269	0.616391	SIRT4	23409	18.458	17.5509	21.861	25.4608	23.9574	33.5159	18.8123	12.972	13.9435
ENSG00000089169	-0.0807378	0.361387	-0.223411	0.823215	NA	RPH3A	22895	10.2544	2.19386	5.46526	6.60096	4.79149	4.32464	4.47912	9.97848	5.97579
ENSG00000089177	0.302628	0.0994706	3.04239	0.0023471	0.00761043	KIF16B	55614	815.226	760.173	811.591	852.466	1008.13	998.991	678.138	576.756	672.276
ENSG00000089195	-0.186288	0.0688541	-2.70555	0.00681924	0.0195765	TRMT6	51605	1852.97	1662.95	1715.18	1530.48	1556.28	1520.11	2079.21	1877.95	2000.89
ENSG00000089199	0.0955081	0.286575	0.333275	0.738927	0.845074	CHGB	1114	28.7124	36.1987	33.7024	33.9478	35.457	24.8667	23.2914	32.929	34.8588
ENSG00000089220	-0.349976	0.064464	-5.42902	5.67e-08	4.05e-07	PEBP1	5037	9059.78	8432.11	8869.21	8190.84	9255.24	9513.12	11563.3	11073.1	11027.3
ENSG00000089225	0.031773	0.125953	0.25226	0.80084	NA	TBX5	6910	1.02544	0	0	0	0	1.08116	0	0	0
ENSG00000089234	-0.483189	0.0701236	-6.89053	5.56e-12	6.15e-11	BRAP	8315	1421.26	1444.66	1281.6	1559.71	1699.06	1664.99	1938.56	1919.86	1953.09
ENSG00000089248	0.0137268	0.0774583	0.177215	0.859339	0.921318	ERP29	10961	10365.2	10160.9	12040.9	12699.3	14881.4	13457.2	10712.3	10513.3	11033.3
ENSG00000089250	0.0860232	0.359413	0.239343	0.810839	0.89265	NOS1	4842	10.2544	12.0662	10.9305	12.2589	5.74978	10.8116	7.16658	14.9677	7.96772
ENSG00000089280	0.095465	0.0457594	2.08624	0.0369569	0.0857749	FUS	2521	41619.6	40915.5	44481.8	35874.3	36555.2	35667.5	39588.2	39999.7	39269.9
ENSG00000089289	0.609402	0.0681288	8.94486	3.72e-19	7.35e-18	IGBP1	3476	2983.01	2992.43	2641.54	2348.05	2422.58	2245.57	1893.77	1887.93	1842.54
ENSG00000089327	0.20605	0.0763898	2.69735	0.00698929	0.0199779	FXYD5	53827	3585.97	3520.05	3376.62	2739.4	2910.35	2971.03	2688.37	3248.99	3137.29
ENSG00000089335	0.357794	0.0811534	4.40885	1.04e-05	5.33e-05	ZNF302	55900	1099.27	1061.83	1117.65	988.257	980.338	880.064	901.198	808.257	840.595
ENSG00000089351	-1.06174	0.0801342	-13.2496	4.54e-40	2.61e-38	GRAMD1A	57655	1032.62	1077.19	907.233	1677.59	1677.98	1543.9	2054.12	2218.22	2077.58
ENSG00000089356	-0.329532	0.358945	-0.918056	0.358589	NA	FXYD3	5349	2.05088	3.29079	5.46526	7.54395	6.70808	4.32464	4.47912	10.9763	3.98386
ENSG00000089472	0.495085	0.349565	1.41629	0.15669	NA	HEPH	9843	8.20354	2.19386	6.37614	4.71497	10.5413	16.2174	3.58329	0.997848	0
ENSG00000089486	0.0538057	0.0704407	0.763844	0.44496	0.613958	CDIP1	29965	1382.3	1345.93	1326.24	820.405	805.928	894.119	1273.86	1343.1	1287.78
ENSG00000089505	0.511778	0.320151	1.59855	0.10992	0.212813	CMTM1	113540	25.636	32.9079	38.2568	19.8029	11.4996	20.542	22.3956	24.9462	12.9475
ENSG00000089558	-1.51091	0.278013	-5.43466	5.49e-08	3.93e-07	KCNH4	23415	19.4834	25.2294	15.4849	38.6627	22.9991	37.8406	66.2909	76.8343	70.7135
ENSG00000089597	-0.538237	0.0660748	-8.14587	3.77e-16	5.96e-15	GANAB	23193	18361.6	19659.2	19519.2	31169.7	36689.4	36235.1	27986.4	27612.5	28222.7
ENSG00000089639	-0.733997	0.0767498	-9.56351	1.14e-21	2.63e-20	GMIP	51291	1630.45	1727.67	1575.82	3330.65	3187.3	3138.61	2566.53	3042.44	2644.29
ENSG00000089682	-0.351115	0.110519	-3.17697	0.00148823	0.00502569	RBM41	55285	413.253	379.538	431.756	412.088	436.984	470.304	546.452	467.991	557.74
ENSG00000089685	0.469243	0.0686133	6.83895	7.98e-12	8.71e-11	BIRC5	332	10353.9	9478.58	10376.7	5273.22	5863.82	6090.17	7578.66	7263.34	6915.98
ENSG00000089692	-0.226012	0.333508	-0.677681	0.497974	NA	LAG3	3902	0	3.29079	1.82175	5.65796	2.87489	6.48696	3.58329	3.99139	1.99193
ENSG00000089693	0.0408839	0.0502937	0.812903	0.416274	0.585803	MLF2	8079	6671.53	6470.79	6700.41	6091.74	6575.84	6396.14	6259.12	6551.87	6477.76
ENSG00000089723	-0.156827	0.224032	-0.70002	0.483915	0.649023	OTUB2	78990	62.552	75.6882	59.207	86.7554	99.6629	118.928	77.9366	86.8128	57.766
ENSG00000089737	-0.0942723	0.0570045	-1.65377	0.0981741	0.194356	DDX24	57062	9520.2	10035.8	10343.9	7776.87	8460.81	8200.6	10224	10655	11056.2
ENSG00000089775	0.0413069	0.190908	0.216371	0.828699	0.904243	ZBTB25	7597	125.104	132.729	141.186	125.418	94.8714	113.522	107.499	160.654	119.516
ENSG00000089818	0.542124	0.0820684	6.60576	3.95e-11	4.04e-10	NECAP1	25977	1164.9	1213.21	1217.84	650.666	689.016	676.806	894.927	776.326	784.821
ENSG00000089820	-0.595416	0.110479	-5.3894	7.07e-08	5e-07	ARHGAP4	393	3965.38	4351.52	3082.41	7444.94	6433.05	6116.12	5580.98	6242.54	5568.44
ENSG00000089847	-0.933539	0.285758	-3.26689	0.00108737	0.00378192	ANKRD24	170961	17.4325	15.357	11.8414	90.5274	71.8723	69.1942	28.6663	40.9118	33.8628
ENSG00000089876	0.431436	0.0729384	5.91507	3.32e-09	2.74e-08	DHX32	55760	1259.24	1229.66	1349.92	868.497	907.508	910.336	926.281	943.965	970.07
ENSG00000089902	0.254945	0.0724274	3.52001	0.000431527	0.00162818	RCOR1	23186	5296.41	5389.22	5784.07	4931.86	5438.34	5818.8	4733.53	4332.66	4711.91
ENSG00000089916	0.185879	0.0755436	2.46055	0.0138725	0.0367792	GPATCH2L	55668	3316.28	3688.98	3873.96	3659.76	3722.03	4053.27	3334.25	2987.56	3228.92
ENSG00000090006	-0.445589	0.0817734	-5.44907	5.06e-08	3.64e-07	LTBP4	8425	779.336	834.764	756.939	1301.33	1391.45	1371.99	1001.53	1148.52	1091.58
ENSG00000090013	0.306848	0.144608	2.12193	0.033844	0.0796608	BLVRB	645	196.885	188.672	217.7	232.919	265.448	287.588	154.082	167.639	162.342
ENSG00000090020	-0.340824	0.108804	-3.13247	0.00173341	0.00577733	SLC9A1	6548	495.288	586.858	651.277	873.212	995.671	983.855	696.055	775.328	739.006
ENSG00000090054	-0.248772	0.0792743	-3.13812	0.00170037	0.00568105	SPTLC1	10558	1910.4	1845.04	2084.09	2408.41	2833.69	2689.92	2442.01	2254.14	2258.85
ENSG00000090060	0.106982	0.0778178	1.37477	0.169203	0.299049	PAPOLA	10914	14952	14074.7	15129.7	9969.33	10272.9	11771.7	14894.9	12656.7	13412.7
ENSG00000090061	0.0485475	0.0551441	0.880374	0.378657	0.548239	CCNK	8812	5044.15	5043.69	4837.67	2433.87	2441.74	2642.35	4703.97	4960.3	4763.7
ENSG00000090097	-0.498164	0.141241	-3.52704	0.000420226	0.0015915	PCBP4	57060	239.953	242.422	203.126	287.613	229.033	237.855	312.642	364.215	303.769
ENSG00000090104	0.29788	0.363386	0.819735	0.412367	0.582057	RGS1	5996	11.2799	9.87237	9.10877	13.2019	7.66638	6.48696	5.37494	12.972	0.995965
ENSG00000090238	1.27028	0.177227	7.16752	7.64e-13	9.13e-12	YPEL3	83719	177.401	184.284	132.988	373.426	469.566	451.925	60.916	64.8601	64.7377
ENSG00000090263	0.293766	0.0789003	3.72326	0.000196666	0.000798453	MRPS33	51650	1544.32	1341.55	1545.76	1319.25	1374.2	1258.47	1172.63	1188.44	1247.94
ENSG00000090266	0.0111235	0.07919	0.140466	0.888292	0.937999	NDUFB2	4708	2064.21	1951.44	2298.14	1559.71	1779.56	1741.75	2099.81	2136.39	2031.77
ENSG00000090273	-0.119787	0.0526496	-2.27517	0.0228956	0.056849	NUDC	10726	7382.16	6731.86	7001	6299.2	6615.13	6225.32	7560.75	7704.39	7689.85
ENSG00000090316	0.476901	0.064024	7.44878	9.42e-14	1.23e-12	MAEA	101928676	4678.07	4482.06	4792.12	3334.43	3724.9	3694.32	3288.57	3491.47	3220.95
ENSG00000090339	0.0211367	0.223541	0.094554	0.924669	0.959296	ICAM1	3383	50.2467	61.4281	59.207	74.4965	89.1217	77.8435	56.4369	61.8666	49.7983
ENSG00000090372	-0.0495131	0.0562477	-0.880268	0.378714	0.54828	STRN4	29888	5607.12	5575.7	5495.32	5508.97	6089.02	5931.24	5515.58	5918.24	5831.38
ENSG00000090376	0.391866	0.0533009	7.35196	1.95e-13	2.46e-12	IRAK3	11213	9575.58	9713.32	10067.9	9666.63	9572.43	10226.7	7774.85	7154.57	7410.98
ENSG00000090382	0.463071	0.0911569	5.07993	3.78e-07	2.4e-06	LYZ	4069	5224.63	6735.15	5817.77	4543.34	4915.11	5348.5	4445.97	4069.23	4312.53
ENSG00000090402	NA	NA	NA	NA	NA	SI	6476	0	0	0	0	0	0	0	0	0
ENSG00000090432	0.177265	0.0902562	1.96402	0.0495281	0.110459	MUL1	79594	1248.99	1401.88	1524.81	930.735	1057.96	1084.4	1210.26	1224.36	1252.92
ENSG00000090447	-0.376846	0.0774969	-4.86272	1.16e-06	6.88e-06	TFAP4	7023	793.692	774.433	735.077	743.079	779.096	742.757	1039.15	987.87	970.07
ENSG00000090470	-0.222559	0.0856098	-2.59969	0.00933075	0.0259359	PDCD7	10081	2587.19	2254.19	2620.59	2109.48	2427.37	2417.47	2777.05	2796.97	3155.22
ENSG00000090487	0.269888	0.0742655	3.6341	0.000278955	0.00109655	SPG21	51324	6141.37	5934.39	6743.22	3881.36	4307.55	4664.12	5183.23	5166.86	5229.81
ENSG00000090512	NA	NA	NA	NA	NA	FETUB	26998	0	0	0	0	0	0	0	0	0
ENSG00000090520	0.658593	0.0695125	9.47446	2.68e-21	6.08e-20	DNAJB11	51726	8407.6	8411.26	8891.07	5421.27	6299.85	5384.17	5623.08	5372.42	5222.84
ENSG00000090530	0.0297381	0.348051	0.0854418	0.93191	NA	LEPREL1	55214	4.10177	5.48465	3.64351	1.88599	1.91659	2.16232	4.47912	1.9957	5.97579
ENSG00000090534	-0.0537592	0.255014	-0.210809	0.833036	NA	THPO	7066	0	3.29079	0.910877	4.71497	1.91659	0	4.47912	0.997848	0
ENSG00000090539	-0.0903979	0.313889	-0.287993	0.773352	NA	CHRD	8646	3.07633	0	1.82175	5.65796	2.87489	2.16232	2.68747	0.997848	2.9879
ENSG00000090554	-0.0580472	0.207197	-0.280155	0.779358	0.871149	FLT3LG	2323	67.6792	87.7544	81.9789	100.9	114.996	104.872	67.1867	97.7891	83.6611
ENSG00000090565	-0.224541	0.0686521	-3.27072	0.00107275	0.00373991	RAB11FIP3	9727	2255.97	2067.71	2382.85	3301.42	3324.33	3042.38	2646.26	2632.32	2572.58
ENSG00000090581	-0.923063	0.111165	-8.30354	1.01e-16	1.69e-15	GNPTG	84572	541.433	549.562	404.429	946.766	991.838	949.258	920.01	1021.8	934.215
ENSG00000090612	-0.28339	0.0801348	-3.53642	0.000405593	0.00154064	ZNF268	10795	922.898	911.549	916.342	1142.91	1195	1241.17	1157.4	1019.8	1178.23
ENSG00000090615	-0.0816376	0.0659451	-1.23796	0.21573	0.361581	GOLGA3	2802	3063	3043.98	3357.49	2892.16	2707.19	2615.32	3439.06	3208.08	3375.33
ENSG00000090621	-0.58302	0.0542219	-10.7525	5.77e-27	1.8e-25	PABPC4	100996696	25257.7	24223.5	22854.8	28658.5	30977.9	30965.5	35712	36584.1	36303.9
ENSG00000090659	-0.999641	0.251306	-3.97778	6.96e-05	0.000309696	CD209	30835	39.9922	27.4233	31.8807	40.5487	49.8315	43.2464	85.999	73.8408	61.7498
ENSG00000090661	0.260221	0.153101	1.69967	0.0891931	0.179878	CERS4	79603	180.478	187.575	173.977	222.547	256.824	290.832	156.769	155.664	135.451
ENSG00000090674	-1.38418	0.109586	-12.631	1.42e-36	7.11e-35	MCOLN1	57192	215.343	235.84	211.323	449.808	488.732	482.197	565.264	635.629	567.7
ENSG00000090686	-0.105394	0.0596482	-1.76693	0.0772402	0.159721	USP48	84196	3865.92	3567.22	3485.93	4315.14	4172.43	4054.35	3984.62	3788.83	3976.89
ENSG00000090776	-0.227362	0.131048	-1.73495	0.0827503	0.169108	EFNB1	1947	371.21	368.569	488.23	366.825	451.358	440.032	501.661	462.004	484.039
ENSG00000090857	-0.0132993	0.109136	-0.12186	0.90301	0.946313	PDPR	55066	2094.98	2641.41	2847.4	2196.23	2583.57	2762.36	2637.3	2426.77	2592.5
ENSG00000090861	-0.208855	0.0605272	-3.4506	0.000559339	0.00205423	AARS	16	7468.29	7471.19	7958.33	5553.29	6167.6	6228.56	8882.98	8531.6	9079.22
ENSG00000090863	-0.255891	0.0627943	-4.07506	4.6e-05	0.000211692	GLG1	2734	5475.86	5603.12	5863.31	8045.62	9300.28	8816.86	6769.74	6613.74	6876.14
ENSG00000090889	-0.0237524	0.0650934	-0.364898	0.715188	0.828301	KIF4A	24137	4032.04	3959.92	4346.7	3525.85	4007.6	3799.19	4213.95	4064.24	4269.7
ENSG00000090905	0.510329	0.0834071	6.11853	9.44e-10	8.33e-09	TNRC6A	27327	3299.87	3820.61	4049.76	3143	3603.2	3564.58	2641.78	2531.54	2632.34
ENSG00000090920	0.622206	0.28182	2.20782	NA	NA	FCGBP	8857	0	24.1325	0.910877	1.88599	0.958297	1.08116	0.895823	0.997848	0
ENSG00000090924	-0.41274	0.103799	-3.97632	7e-05	0.000311455	PLEKHG2	64857	1368.97	1848.33	1482.91	2059.5	1854.31	1820.67	2025.46	2249.15	2017.83
ENSG00000090932	-0.00294866	0.317674	-0.00928204	0.992594	0.996127	DLL3	10683	29.7378	27.4233	19.1284	16.9739	26.8323	12.9739	21.4998	24.9462	29.879
ENSG00000090971	-0.12413	0.111107	-1.11721	0.263903	0.422381	NAT14	57106	446.067	424.512	419.914	512.989	644.934	597.881	472.099	497.926	439.221
ENSG00000090975	0.168942	0.108439	1.55795	0.119245	0.227105	PITPNM2	57605	695.25	840.249	663.118	636.521	622.893	625.991	600.201	716.455	632.438
ENSG00000090989	0.00229326	0.0683774	0.0335382	0.973245	0.985948	EXOC1	55763	2134.97	1934.99	1886.43	1958.6	1888.8	1966.63	2047.85	1900.9	1995.91
ENSG00000091009	-0.166672	0.0973724	-1.7117	0.0869518	0.17634	RBM27	54439	2657.95	2776.33	3223.59	1778.49	2037.34	2126.64	3499.98	2894.76	3345.45
ENSG00000091010	0.0949092	0.304837	0.311344	0.755539	NA	POU4F3	5459	0	3.29079	4.55438	1.88599	1.91659	4.32464	0.895823	0.997848	3.98386
ENSG00000091039	0.15957	0.102979	1.54954	0.121252	0.230433	OSBPL8	114882	5174.38	5170.93	6154.79	2677.16	2969.76	3443.49	5476.17	4500.3	4762.71
ENSG00000091073	0.212687	0.0775932	2.74105	0.00612431	0.0178217	DTX2	113878	1175.16	1191.27	1169.57	1078.78	1084.79	1154.68	936.135	1026.79	1084.61
ENSG00000091106	-0.103302	0.299739	-0.344641	0.730364	0.838993	NLRC4	58484	30.7633	17.5509	32.7916	26.4038	22.0408	23.7855	30.458	31.9311	26.8911
ENSG00000091127	-0.208322	0.0693447	-3.00416	0.00266318	0.00851497	PUS7	54517	2130.87	2046.87	2037.63	1362.63	1554.36	1488.76	2479.64	2272.1	2437.13
ENSG00000091128	-0.112131	0.286321	-0.391627	0.695334	NA	LAMB4	22798	0	1.09693	5.46526	1.88599	3.83319	1.08116	0	2.99354	6.97176
ENSG00000091129	0.187874	0.259516	0.723942	0.469101	NA	NRCAM	4897	1.02544	9.87237	0	2.82898	0.958297	2.16232	4.47912	0	0
ENSG00000091136	0.26948	0.229296	1.17525	0.239895	0.392174	LAMB1	3912	70.7555	88.8514	67.4049	58.4656	39.2902	51.8957	59.1243	58.8731	65.7337
ENSG00000091137	-0.431888	0.347111	-1.24423	0.213413	0.358701	SLC26A4	5172	9.22898	5.48465	11.8414	31.1188	23.9574	21.6232	18.8123	8.98063	15.9354
ENSG00000091138	0.0692619	0.133438	0.519057	0.603721	NA	SLC26A3	1811	0	1.09693	0.910877	0	0	1.08116	0	0	0
ENSG00000091140	0.196187	0.0688889	2.84787	0.00440129	0.013294	DLD	1738	8257.88	7669.74	8826.4	6054.96	6270.14	6552.91	7672.72	6814.31	7094.26
ENSG00000091157	0.128968	0.133953	0.962783	0.335657	0.503275	WDR7	23335	776.26	841.346	986.479	647.837	751.305	914.661	898.511	709.47	765.897
ENSG00000091164	0.277549	0.0805059	3.44756	0.000565684	0.00207515	TXNL1	9352	3773.63	3352.22	3965.05	2531	2661.19	2989.41	3143.44	2985.56	3000.84
ENSG00000091181	0.0791114	0.142245	0.556165	0.578098	NA	IL5RA	3568	1.02544	1.09693	0	1.88599	0	0	0	0	0
ENSG00000091262	-0.516979	0.163945	-3.15337	0.00161398	0.00541222	ABCC6	101930322	153.816	150.279	149.384	350.794	313.363	236.774	199.769	245.471	218.116
ENSG00000091317	0.47709	0.0928017	5.14096	2.73e-07	1.77e-06	CMTM6	54918	11072.7	9728.68	11042.6	6301.08	6702.33	7857.87	8434.17	7076.74	7239.67
ENSG00000091409	0.426667	0.170546	2.50177	0.0123573	0.0331795	ITGA6	3655	348.65	369.666	594.802	401.715	440.817	451.925	350.267	298.357	311.737
ENSG00000091428	0.381224	0.35783	1.06538	0.286705	0.449202	RAPGEF4	11069	11.2799	12.0662	10.0196	12.2589	13.4162	8.64928	8.06241	5.98709	6.97176
ENSG00000091436	0.770864	0.0901783	8.54822	1.25e-17	2.23e-16	MLTK	51776	7869.24	7802.47	8898.35	2548.91	2958.26	3209.96	4991.53	4341.64	4946.96
ENSG00000091482	NA	NA	NA	NA	NA	SMPX	23676	0	0	0	0	0	0	0	0	0
ENSG00000091483	0.00645374	0.0627223	0.102894	0.918047	0.955321	FH	2271	12964.7	11931.3	11864.2	9319.61	10188.6	10365.1	11663.6	12200.7	12731.4
ENSG00000091490	0.182267	0.0685304	2.65965	0.0078222	0.0221277	SEL1L3	23231	4557.06	4688.28	5048.99	5807.9	6716.71	6455.6	4208.58	4075.21	4301.57
ENSG00000091513	0.135456	0.342741	0.395213	0.692686	NA	TF	7018	8.20354	4.38772	7.28701	3.77198	7.66638	1.08116	7.16658	7.98279	0
ENSG00000091527	-0.139895	0.0518376	-2.69873	0.00696052	0.0199164	CDV3	55573	10386.7	10063.2	10445	7659.94	7645.3	8100.05	11788.1	10824.7	11444.6
ENSG00000091536	-0.0940406	0.340385	-0.276277	0.782335	0.873051	MYO15A	51168	15.3816	10.9693	12.7523	17.9169	16.2911	17.2986	15.229	17.9613	9.95965
ENSG00000091542	0.086849	0.0927883	0.935991	0.349278	0.517477	ALKBH5	54890	1910.4	1975.57	2196.12	1543.68	1723.02	1942.84	1788.96	1908.88	2025.79
ENSG00000091583	-0.0988697	0.244914	-0.403692	0.686439	NA	APOH	350	0	1.09693	4.55438	2.82898	0	0	0	5.98709	2.9879
ENSG00000091592	0.31259	0.357516	0.874339	0.381934	0.551775	NLRP1	22861	16.4071	10.9693	16.3958	17.9169	11.4996	9.73044	14.3332	3.99139	11.9516
ENSG00000091622	0.0183971	0.36229	0.05078	0.959501	NA	PITPNM3	83394	3.07633	5.48465	5.46526	9.42994	7.66638	14.0551	1.79165	6.98494	4.97983
ENSG00000091640	-0.60306	0.100838	-5.9805	2.22e-09	1.88e-08	SPAG7	9552	732.166	679	558.367	994.858	1095.33	1037.91	1021.24	962.924	1028.83
ENSG00000091651	-0.28858	0.0701179	-4.11564	3.86e-05	0.000180228	ORC6	23594	2666.15	2304.65	2607.84	2018.01	1860.06	1903.92	3098.65	3006.52	3172.15
ENSG00000091656	0.00626351	0.263086	0.0238078	0.981006	NA	ZFHX4	79776	1.02544	0	0.910877	3.77198	1.91659	2.16232	0.895823	0	0.995965
ENSG00000091664	NA	NA	NA	NA	NA	SLC17A6	57084	0	0	0	0	0	0	0	0	0
ENSG00000091704	-0.0572894	0.125953	-0.454846	0.64922	NA	CPA1	1357	0	0	0	0	0	0	1.79165	0	0
ENSG00000091732	0.234798	0.0592427	3.96332	7.39e-05	0.000327405	ZC3HC1	51530	2008.84	2028.22	2082.26	1490.87	1575.44	1560.11	1756.71	1689.36	1748.91
ENSG00000091831	-0.0995805	0.16578	-0.600678	0.548055	NA	ESR1	2099	0	0	1.82175	0	0	0	3.58329	0	0.995965
ENSG00000091844	0.719806	0.316678	2.27299	0.0230267	0.057108	RGS17	26575	36.9159	27.4233	25.5045	27.3468	20.1242	22.7044	19.7081	10.9763	14.9395
ENSG00000091879	0.466001	0.360425	1.29292	0.196039	0.335768	ANGPT2	285	9.22898	20.8417	10.0196	19.8029	7.66638	16.2174	7.16658	8.98063	5.97579
ENSG00000091947	-0.214245	0.0700655	-3.05778	0.00222981	0.00725891	TMEM101	84336	953.661	922.519	986.479	1289.07	1272.62	1346.04	1102.76	1135.55	1089.59
ENSG00000091972	-0.23607	0.2173	-1.08638	0.277312	NA	CD200	4345	2.05088	0	0	0	0.958297	0	5.37494	2.99354	0
ENSG00000091986	0.432827	0.36349	1.19075	0.23375	0.384423	CCDC80	151887	10.2544	10.9693	10.9305	11.3159	5.74978	4.32464	5.37494	7.98279	4.97983
ENSG00000092009	0.0419776	0.144031	0.291448	0.770708	NA	CMA1	1215	0	1.09693	0	1.88599	0	1.08116	0	0	0
ENSG00000092010	-0.381534	0.0565419	-6.74781	1.5e-11	1.6e-10	PSME1	5720	4507.84	4344.94	4309.36	5986.12	6721.5	6303.16	5684.89	5692.72	5796.52
ENSG00000092020	0.442198	0.0822837	5.37406	7.7e-08	5.41e-07	PPP2R3C	55012	3504.96	2970.49	3170.76	2392.38	2357.41	2652.08	2533.39	2329.98	2207.06
ENSG00000092036	-1.03164	0.0816373	-12.6369	1.32e-36	6.62e-35	HAUS4	100616424	755.751	704.229	647.633	1358.85	1386.66	1396.86	1351.8	1483.8	1511.88
ENSG00000092051	-0.154808	0.272265	-0.568593	0.569633	NA	JPH4	84502	1.02544	0	0.910877	4.71497	0	3.24348	1.79165	1.9957	0.995965
ENSG00000092054	NA	NA	NA	NA	NA	MYH7	4625	0	0	0	0	0	0	0	0	0
ENSG00000092067	0.130244	0.0984024	1.32359	0.18564	0.321744	CEBPE	1053	502.467	596.73	566.565	485.642	505.981	503.82	529.431	500.92	488.023
ENSG00000092068	0.0245356	0.361124	0.0679423	0.945832	0.970554	SLC7A8	23428	11.2799	10.9693	8.19789	14.1449	7.66638	6.48696	14.3332	7.98279	6.97176
ENSG00000092094	-0.214231	0.082787	-2.58774	0.00966078	0.0267215	OSGEP	55644	1615.07	1681.59	1696.96	1934.08	1794.89	1563.36	1967.23	2002.68	1834.57
ENSG00000092096	-0.64364	0.362648	-1.77484	0.0759251	NA	SLC22A17	51310	1.02544	4.38772	2.73263	4.71497	11.4996	14.0551	8.95823	6.98494	8.96369
ENSG00000092098	-0.659653	0.0839788	-7.85499	4e-15	5.85e-14	RNF31	55072	1268.47	1375.55	1144.97	1583.29	1556.28	1561.19	1934.08	2185.29	1899.31
ENSG00000092108	0.0408293	0.064946	0.628665	0.529568	0.687689	SCFD1	23256	2094.98	1886.72	1981.16	2084.02	2152.34	2245.57	1964.54	1878.95	1952.09
ENSG00000092140	0.106177	0.124925	0.84993	0.395364	0.565298	G2E3	55632	1784.27	1569.71	2123.25	1302.27	1369.41	1703.91	1899.14	1505.75	1673.22
ENSG00000092148	0.0648509	0.0844889	0.767566	0.442745	0.611763	HECTD1	25831	9675.04	10033.6	11688.4	8970.7	9979.71	10251.6	10563.5	9156.26	10280.4
ENSG00000092199	0.0509626	0.0682083	0.747162	0.454966	0.623011	HNRNPC	3183	46726.3	43868.4	50286.8	38795.7	45258.5	42352.3	45831.2	44388.3	45732.7
ENSG00000092200	-0.0968696	0.31976	-0.302945	0.761932	0.860291	RPGRIP1	57096	25.636	21.9386	28.2372	35.8338	17.2494	16.2174	33.1455	28.9376	20.9153
ENSG00000092201	0.15387	0.0538927	2.85512	0.00430204	0.0130086	SUPT16H	11198	22408	22657.1	23373.1	13670.6	14939.9	13656.1	20886.1	19654.6	20938.2
ENSG00000092203	-0.054362	0.0634472	-0.856807	0.391552	0.56162	TOX4	9878	2287.76	2412.15	2461.19	2039.7	2248.17	2085.56	2428.58	2452.71	2558.63
ENSG00000092208	0.346332	0.0904455	3.82918	0.000128571	0.000541841	GEMIN2	8487	768.056	661.449	723.236	547.879	539.521	557.878	566.16	542.829	578.656
ENSG00000092295	-0.0398644	0.254336	-0.156739	0.87545	0.93013	TGM1	7051	44.094	51.5557	43.7221	52.8077	36.4153	36.7594	53.7494	46.8989	42.8265
ENSG00000092330	0.0959458	0.0677582	1.416	0.156774	0.281679	TINF2	26277	1339.23	1313.03	1359.94	1449.38	1473.86	1469.3	1194.13	1233.34	1326.63
ENSG00000092345	NA	NA	NA	NA	NA	DAZL	1618	0	0	0	0	0	0	0	0	0
ENSG00000092377	0	0.125953	0	1	NA	TBL1Y	90665	0	0	0	0	0	1.08116	0	0	0
ENSG00000092421	0.0823232	0.171694	0.479477	0.631599	0.769324	SEMA6A	57556	147.664	142.601	122.968	117.874	112.121	101.629	114.665	143.69	130.471
ENSG00000092439	-0.779244	0.0735127	-10.6001	2.98e-26	8.98e-25	TRPM7	54822	2714.34	2857.5	2976.75	4134.08	4131.22	4530.06	5323.88	4538.21	4892.18
ENSG00000092445	-0.954015	0.113871	-8.37805	5.38e-17	9.2e-16	TYRO3	7301	370.185	372.956	420.825	673.298	877.8	807.626	787.428	717.453	791.792
ENSG00000092470	-0.395979	0.0797967	-4.96234	6.96e-07	4.26e-06	WDR76	79968	2649.74	2389.11	2914.81	2575.32	2861.48	2791.55	3573.44	3325.83	3606.39
ENSG00000092529	-0.450708	0.184574	-2.44189	0.0146107	0.0385074	CAPN3	825	141.511	131.632	111.127	577.112	488.732	363.27	155.873	210.546	172.302
ENSG00000092531	0.112545	0.0692632	1.62489	0.104187	0.204146	SNAP23	8773	3881.3	3432.3	3802.91	2606.43	2682.27	2899.67	3560.9	3290.9	3424.13
ENSG00000092607	0.163741	0.259331	0.631397	0.527781	0.685972	TBX15	6913	33.8396	42.7803	33.7024	69.7815	58.4561	62.7073	31.3538	35.9225	28.883
ENSG00000092621	-0.0723322	0.0587148	-1.23192	0.217977	0.364582	PHGDH	26227	4628.84	4596.14	4879.57	2076.47	2298	2275.84	4921.65	5088.03	4827.44
ENSG00000092758	-0.280227	0.0965312	-2.90297	0.00369648	0.0114023	COL9A3	1299	555.79	518.848	510.091	1008.06	997.588	859.522	610.056	673.548	648.373
[truncated: 61,678 more rows]

## Sheet: RNAseq filtered | KDM4A  
ENSEMBL_id	log2FoldChange	padj	HGNC_SYmBOL
ENSG00000186652	3.34961	2.08e-32	PRG2
ENSG00000114315	2.56305	2.77e-49	HES1
ENSG00000244242	2.51699	2.03e-24	IFITM10
ENSG00000159388	2.40449	4.24e-73	BTG2
ENSG00000273356	2.36211	1.79e-17	RP11-804H8.6
ENSG00000250644	2.30613	2.43e-16	RP11-295K3.1
ENSG00000184545	2.3013	1.76e-19	DUSP8
ENSG00000006075	2.05372	2.88e-21	CCL3
ENSG00000186431	1.99318	1.51e-31	FCAR
ENSG00000151632	1.98001	3.66e-28	AKR1C2
ENSG00000196358	1.97735	5.97e-21	NTNG2
ENSG00000254979	1.97171	5.02e-91	RP11-872D17.8
ENSG00000173421	1.96312	1.25e-07	CCDC36
ENSG00000198835	1.89971	9.54e-07	GJC2
ENSG00000103196	1.87152	1.46e-13	CRISPLD2
ENSG00000184588	1.86283	2.85e-47	PDE4B
ENSG00000177606	1.8567	4.41e-46	JUN
ENSG00000179104	1.8463	3.98e-28	TMTC2
ENSG00000185052	1.75594	1.62e-12	SLC24A3
ENSG00000256660	1.73174	3.57e-06	CLEC12B
ENSG00000069399	1.72107	8.21e-36	BCL3
ENSG00000179348	1.71087	6.16e-35	GATA2
ENSG00000154736	1.70584	1.47e-07	ADAMTS5
ENSG00000165168	1.70276	6.73e-129	CYBB
ENSG00000187134	1.69014	5.61e-32	AKR1C1
ENSG00000115266	1.65404	4.48e-24	APC2
ENSG00000245025	1.64094	3.55e-07	RP11-875O11.1
ENSG00000101425	1.62482	5.85e-09	BPI
ENSG00000244270	1.62431	2.64e-13	RPL32P29
ENSG00000196139	1.61222	3.51e-05	AKR1C3
ENSG00000226800	1.60686	4.5e-09	CACTIN-AS1
ENSG00000109819	1.60485	3.48e-12	PPARGC1A
ENSG00000125538	1.59029	1.23e-08	IL1B
ENSG00000234261	1.58689	2e-05	RP11-146I2.1
ENSG00000105492	1.58146	4.91e-06	SIGLEC6
ENSG00000151012	1.58033	5.95e-33	SLC7A11
ENSG00000255835	1.58012	2.47e-09	RP4-559A3.7
ENSG00000129195	1.57008	2.64e-30	FAM64A
ENSG00000164938	1.56223	7.2e-26	TP53INP1
ENSG00000163554	1.55243	9.65e-05	SPTA1
ENSG00000184678	1.54124	2.36e-09	HIST2H2BE
ENSG00000124233	1.53197	6.31e-31	SEMG1
ENSG00000268734	1.53062	8.34e-09	CTB-61M7.2
ENSG00000109158	1.52958	1.2e-06	GABRA4
ENSG00000124097	1.49878	7.38e-07	HMGB1P1
ENSG00000001561	1.49505	1.19e-17	ENPP4
ENSG00000118515	1.48826	4.82e-13	SGK1
ENSG00000196533	1.48357	5.01e-13	C1orf186
ENSG00000268852	1.46584	1.6e-05	AC132872.2
ENSG00000147255	1.45169	4.84e-05	IGSF1
ENSG00000135625	1.45134	1.16e-05	EGR4
ENSG00000198467	1.44084	8.61e-11	TPM2
ENSG00000223573	1.43556	9.75e-05	TINCR
ENSG00000115594	1.43318	1.59e-12	IL1R1
ENSG00000165071	1.42999	6.15e-05	TMEM71
ENSG00000112183	1.41026	0.000353972	RBM24
ENSG00000085117	1.40619	1.63e-80	CD82
ENSG00000241014	1.4025	1.1e-10	RP11-244H3.1
ENSG00000184551	1.39747	2.1e-07	AC132872.1
ENSG00000182870	1.39501	0.000271403	GALNT9
ENSG00000105856	1.36846	1.82e-58	HBP1
ENSG00000124145	1.36762	2.22e-41	SDC4
ENSG00000162739	1.3586	8.05e-09	SLAMF6
ENSG00000206418	1.35613	3.79e-40	RAB12
ENSG00000011105	1.34505	9.51e-08	TSPAN9
ENSG00000230487	1.33063	1.23e-18	PSMG3-AS1
ENSG00000250232	1.31544	0.000977413	AF196779.12
ENSG00000182217	1.31324	1.19e-05	HIST2H4B
ENSG00000163564	1.30533	6.34e-08	PYHIN1
ENSG00000183762	1.30253	3.37e-31	KREMEN1
ENSG00000256515	1.2974	8.36e-09	CCL3L3
ENSG00000122877	1.29173	3.34e-06	EGR2
ENSG00000263020	1.28182	2.42e-17	CSNK2B-LY6G5B-1181
ENSG00000139572	1.28117	9.42e-16	GPR84
ENSG00000090238	1.27028	9.13e-12	YPEL3
ENSG00000180573	1.26978	1.15e-07	HIST1H2AC
ENSG00000242384	1.26848	0.00167897	TBC1D3H
ENSG00000239557	1.26791	0.00147828	RP11-168J18.6
ENSG00000152784	1.2662	4.03e-09	PRDM8
ENSG00000264112	1.26491	2.11e-10	RP11-159D12.2
ENSG00000171408	1.26089	8.5e-18	PDE7B
ENSG00000184221	1.26085	1.54e-23	OLIG1
ENSG00000166046	1.26033	1.15e-05	TCP11L2
ENSG00000224888	1.25902	4.09e-08	RP5-1142A6.2
ENSG00000268758	1.25312	5.9e-06	EMR4P
ENSG00000215458	1.24837	0.000295305	AP001053.11
ENSG00000158517	1.24171	5.32e-35	NCF1
ENSG00000135709	1.24064	5.73e-07	KIAA0513
ENSG00000019991	1.24038	1.25e-13	HGF
ENSG00000067798	1.23949	3.05e-41	NAV3
ENSG00000232810	1.23462	2.24e-12	TNF
ENSG00000273174	1.23295	0.000374502	RP11-434H6.6
ENSG00000172322	1.22943	2.18e-07	CLEC12A
ENSG00000233360	1.22781	0.00224019	Z83844.1
ENSG00000130958	1.22563	1.43e-28	SLC35D2
ENSG00000203818	1.22161	0.000344272	HIST2H3PS2
ENSG00000273213	1.21872	0.000138838	RP5-998N21.10
ENSG00000104112	1.21795	6.93e-19	SCG3
ENSG00000268802	1.21445	1.65e-16	CTD-2587H19.1
ENSG00000181409	1.21421	1.11e-05	AATK
ENSG00000163629	1.21141	3.41e-09	PTPN13
ENSG00000214357	1.20848	3.1e-15	NEURL1B
ENSG00000139112	1.20393	3.1e-31	GABARAPL1
ENSG00000260447	1.19991	0.00114437	RP11-304L19.2
ENSG00000163297	1.19378	1.66e-47	ANTXR2
ENSG00000271882	1.1937	0.00192503	KB-1410C5.5
ENSG00000138835	1.18941	5e-10	RGS3
ENSG00000105642	1.1894	0.00375804	KCNN1
ENSG00000188486	1.18937	5.29e-32	H2AFX
ENSG00000113916	1.18383	1.1e-14	BCL6
ENSG00000184828	1.18185	0.00262953	ZBTB7C
ENSG00000104267	1.17478	7.03e-93	CA2
ENSG00000144455	1.17429	1.72e-33	SUMF1
ENSG00000269271	1.17249	2.19e-10	CTB-83J4.2
ENSG00000101255	1.16816	8.19e-93	TRIB3
ENSG00000162645	1.1668	1.11e-13	GBP2
ENSG00000235621	1.16614	0.00172644	LINC00494
ENSG00000259307	1.15724	0.00150824	PLCB2-AS1
ENSG00000253414	1.15539	0.00355523	RP11-150O12.6
ENSG00000134871	1.1549	3.27e-30	COL4A2
ENSG00000197506	1.15224	0.000621233	SLC28A3
ENSG00000169398	1.15139	3.46e-06	PTK2
ENSG00000270277	1.15109	1.52e-08	RP11-65L3.2
ENSG00000078114	1.14809	2.14e-06	NEBL
ENSG00000182873	1.14316	0.000177803	RP11-181G12.2
ENSG00000258677	1.1431	2.81e-05	RP11-463D19.2
ENSG00000150054	1.14282	9.6e-12	MPP7
ENSG00000153714	1.14245	0.000166507	LURAP1L
ENSG00000120738	1.14234	0.000434044	EGR1
ENSG00000234945	1.1411	0.00481474	AC109828.1
ENSG00000006459	1.14076	5.59e-13	KDM7A
ENSG00000167210	1.13952	9.45e-09	LOXHD1
ENSG00000073756	1.13822	1.19e-09	PTGS2
ENSG00000225370	1.13623	0.00288591	AC011515.2
ENSG00000212127	1.13565	0.000572998	TAS2R14
ENSG00000154451	1.12836	3.76e-17	GBP5
ENSG00000214402	1.12806	0.00637755	LCNL1
ENSG00000121858	1.1248	1.16e-16	TNFSF10
ENSG00000242071	1.12439	0.00142059	RPL7AP6
ENSG00000244405	1.12347	2.11e-62	ETV5
ENSG00000240929	1.12265	0.000172716	HIST2H2BB
ENSG00000183696	1.11988	6.47e-11	UPP1
ENSG00000136160	1.11955	0.000277407	EDNRB
ENSG00000234998	1.1153	0.00288898	RP11-439A17.10
ENSG00000115652	1.11282	2.76e-76	UXS1
ENSG00000143450	1.11244	4.94e-06	OAZ3
ENSG00000161011	1.10669	8.93e-50	SQSTM1
ENSG00000111276	1.10551	2.21e-30	CDKN1B
ENSG00000084764	1.10409	0.000212884	MAPRE3
ENSG00000179314	1.1019	0.00101782	WSCD1
ENSG00000109756	1.10049	9.72e-19	RAPGEF2
ENSG00000268927	1.09871	2.22e-08	FLJ00418
ENSG00000157570	1.09708	0.0039103	TSPAN18
ENSG00000184254	1.09695	7.81e-10	ALDH1A3
ENSG00000181826	1.09392	1.06e-07	RELL1
ENSG00000154328	1.09305	4.15e-10	NEIL2
ENSG00000162817	1.09262	0.00230781	C1orf115
ENSG00000185022	1.09121	9.45e-09	MAFF
ENSG00000168405	1.08701	0.00105896	CMAHP
ENSG00000074706	1.0837	1.01e-52	IPCEF1
ENSG00000196376	1.08229	5.86e-35	SLC35F1
ENSG00000116761	1.08174	1.51e-06	CTH
ENSG00000233029	1.08147	3.97e-05	RP11-439A17.9
ENSG00000011426	1.08147	9e-57	ANLN
ENSG00000273175	1.07884	0.00625165	RP11-11N7.4
ENSG00000184381	1.0774	1.09e-13	PLA2G6
ENSG00000145703	1.07529	1.67e-45	IQGAP2
ENSG00000173166	1.07349	2.62e-05	RAPH1
ENSG00000132669	1.07244	0.000761194	RIN2
ENSG00000127946	1.07237	4.26e-22	HIP1
ENSG00000127184	1.07218	9.24e-68	COX7C
ENSG00000117707	1.07161	0.0100164	PROX1
ENSG00000157107	1.0709	1.57e-29	FCHO2
ENSG00000269446	1.07077	0.000447988	AC006967.1
ENSG00000128271	1.0703	0.0014901	ADORA2A
ENSG00000169429	1.06583	5.72e-07	IL8
ENSG00000227081	1.06564	0.00672162	RP11-543P15.1
ENSG00000127080	1.06507	4.24e-30	IPPK
ENSG00000213694	1.0642	2.9e-26	S1PR3
ENSG00000066294	1.06408	3.06e-25	CD84
ENSG00000249242	1.06394	0.00247346	TMEM150C
ENSG00000165879	1.06043	6.23e-18	FRAT1
ENSG00000150510	1.06014	2.49e-07	FAM124A
ENSG00000115339	1.05524	0.00109287	GALNT3
ENSG00000272434	1.05464	0.00311121	RP13-131K19.6
ENSG00000140961	1.05462	7.18e-06	OSGIN1
ENSG00000134107	1.05413	3.93e-45	BHLHE40
ENSG00000116035	1.0534	0.00155487	VAX2
ENSG00000230306	1.04891	0.0120274	BANF1P2
ENSG00000157800	1.04861	1.95e-05	SLC37A3
ENSG00000271147	1.04781	4.81e-12	RP4-769N13.6
ENSG00000117305	1.04518	5.08e-25	HMGCL
ENSG00000125772	1.04446	3.62e-82	GPCPD1
ENSG00000182621	1.04414	4.02e-06	PLCB1
ENSG00000205309	1.03909	4.34e-10	NT5M
ENSG00000165092	1.03871	0.0128192	ALDH1A1
ENSG00000116729	1.03853	0.000957483	WLS
ENSG00000084444	1.03045	8.54e-27	KIAA1467
ENSG00000254102	1.02904	4.04e-10	RP11-21C4.1
ENSG00000150337	1.02593	5.54e-23	FCGR1A
ENSG00000102934	1.02175	0.00598312	PLLP
ENSG00000112559	1.02158	0.000817336	MDFI
ENSG00000267598	1.019	0.00315624	CTC-250I14.6
ENSG00000255594	1.0187	1.69e-06	Z82188.1
ENSG00000167680	1.01851	2.73e-06	SEMA6B
ENSG00000164690	1.01643	0.000153714	SHH
ENSG00000266980	1.0149	0.0146568	RP11-552F3.4
ENSG00000197757	1.01337	1.57e-07	HOXC6
ENSG00000258674	1.01213	4.47e-08	CTC-260F20.3
ENSG00000112186	1.00882	2.43e-19	CAP2
ENSG00000184163	1.00547	0.0152889	FAM132A
ENSG00000260571	1.00452	0.0160022	RP11-546B15.2
ENSG00000060140	1.00417	0.00131925	STYK1
ENSG00000197776	1.00307	0.00205833	KLHDC1
ENSG00000104343	1.00081	3.18e-16	UBE2W
ENSG00000188573	0.998461	0.00912663	FBLL1
ENSG00000204653	0.997966	0.0177517	ASPDH
ENSG00000107968	0.997017	1.1e-23	MAP3K8
ENSG00000108448	0.996832	3.14e-05	TRIM16L
ENSG00000178538	0.996449	2.25e-07	CA8
ENSG00000227825	0.995769	0.0167201	SLC9A7P1
ENSG00000172594	0.99472	4.24e-05	SMPDL3A
ENSG00000104419	0.99437	6.27e-27	NDRG1
ENSG00000235957	0.992852	9.08e-07	COX7CP1
ENSG00000164463	0.991199	5.9e-11	CREBRF
ENSG00000082014	0.99089	3.34e-10	SMARCD3
ENSG00000049860	0.990084	3.56e-57	HEXB
ENSG00000144118	0.989388	7.48e-54	RALB
ENSG00000263859	0.98706	0.0127528	RP11-498C9.16
ENSG00000153832	0.984951	1.41e-06	FBXO36
ENSG00000259169	0.98451	4.06e-07	GNRHR2P1
ENSG00000213443	0.983537	0.0126659	RP11-75L1.2
ENSG00000154099	0.983093	0.0129943	DNAAF1
ENSG00000081148	0.981924	0.0189706	IMPG2
ENSG00000229851	0.981496	0.00260935	ARSD-AS1
ENSG00000184937	0.980279	1.59e-52	WT1
ENSG00000264772	0.979047	7.21e-08	SNORA67
ENSG00000078246	0.978884	3.6e-19	TULP3
ENSG00000117242	0.977638	6.02e-19	PINK1-AS
ENSG00000129295	0.975303	0.00264912	LRRC6
ENSG00000180592	0.974589	7.58e-26	SKIDA1
ENSG00000121053	0.972889	1.86e-11	EPX
ENSG00000163683	0.972735	7.63e-10	SMIM14
ENSG00000268193	0.972656	0.00100271	AC002985.3
ENSG00000051108	0.972403	5.21e-51	HERPUD1
ENSG00000173530	0.971132	4.78e-14	TNFRSF10D
ENSG00000113532	0.970297	6.93e-29	ST8SIA4
ENSG00000174384	0.970057	0.0028351	RP11-313P13.4
ENSG00000198598	0.969293	3.65e-29	MMP17
ENSG00000198019	0.967433	3.94e-18	FCGR1B
ENSG00000203814	0.966912	3.17e-07	HIST2H2BF
ENSG00000115648	0.964064	5.18e-07	MLPH
ENSG00000137177	0.963306	0.000660068	KIF13A
ENSG00000238103	0.962329	0.0203948	RPL9P7
ENSG00000144476	0.962052	0.0175093	ACKR3
ENSG00000196329	0.960658	6.05e-06	GIMAP5
ENSG00000168874	0.960294	0.000579992	ATOH8
ENSG00000177663	0.959186	8.98e-98	IL17RA
ENSG00000005469	0.956901	4.87e-08	CROT
ENSG00000120327	0.956595	0.00705813	PCDHB14
ENSG00000236834	0.954432	0.0122271	LINC00421
ENSG00000138764	0.954334	2.87e-21	CCNG2
ENSG00000164197	0.953792	0.0245136	RNF180
ENSG00000149260	0.953557	0.00132613	CAPN5
ENSG00000021645	0.953174	0.000808182	NRXN3
ENSG00000161544	0.9497	0.022503	CYGB
ENSG00000111145	0.94788	3.86e-21	ELK3
ENSG00000164853	0.947562	1.38e-10	UNCX
ENSG00000174137	0.945024	8.75e-06	FAM53A
ENSG00000186594	0.944956	0.0007717	MIR22HG
ENSG00000171951	0.944392	0.0132996	SCG2
ENSG00000107864	0.944022	4.62e-07	CPEB3
ENSG00000141068	0.943132	4.49e-18	KSR1
ENSG00000137767	0.941181	4.13e-32	SQRDL
ENSG00000223551	0.940152	0.0171567	TMSB4XP4
ENSG00000166927	0.939894	1.03e-33	MS4A7
ENSG00000136630	0.938218	8.79e-12	HLX
ENSG00000241106	0.934211	0.00210281	HLA-DOB
ENSG00000175040	0.93363	0.00040578	CHST2
ENSG00000068697	0.933513	4.17e-24	LAPTM4A
ENSG00000116670	0.931962	1.65e-54	MAD2L2
ENSG00000165434	0.931329	2.35e-07	PGM2L1
ENSG00000253193	0.930348	3.29e-10	FCGR1C
ENSG00000256806	0.929224	0.0261595	AC004706.1
ENSG00000122126	0.928392	7.82e-37	OCRL
ENSG00000025039	0.926248	3.58e-26	RRAGD
ENSG00000102760	0.925636	4.59e-31	RGCC
ENSG00000214273	0.924796	0.00811951	AGGF1P1
ENSG00000261796	0.924053	0.00446628	ISY1-RAB43
ENSG00000205176	0.923214	0.000345618	REXO1L1P
ENSG00000196569	0.92226	0.00395727	LAMA2
ENSG00000175197	0.922142	2.78e-15	DDIT3
ENSG00000099219	0.921743	6.93e-21	ERMP1
ENSG00000076258	0.920911	3.97e-08	FMO4
ENSG00000183570	0.920723	1.8e-26	PCBP3
ENSG00000171617	0.919465	1.47e-15	ENC1
ENSG00000135324	0.919191	5.12e-05	MRAP2
ENSG00000132170	0.918293	1.21e-17	PPARG
ENSG00000142657	0.917424	7.14e-21	PGD
ENSG00000139318	0.916452	2.04e-35	DUSP6
ENSG00000185100	0.916209	1.64e-07	ADSSL1
ENSG00000196642	0.912328	1.84e-61	RABL6
ENSG00000102271	0.912111	0.000381136	KLHL4
ENSG00000134827	0.912017	3.11e-08	TCN1
ENSG00000155792	0.908292	9.91e-07	DEPTOR
ENSG00000235531	0.9081	5.34e-07	RP11-383H13.1
ENSG00000109738	0.90689	0.0237385	GLRB
ENSG00000226200	0.905475	0.000886126	RP11-50E11.3
ENSG00000059378	0.905268	3.91e-25	PARP12
ENSG00000155307	0.903867	3.91e-19	SAMSN1
ENSG00000107796	0.903745	0.0282616	ACTA2
ENSG00000095015	0.903045	6.42e-31	MAP3K1
ENSG00000138166	0.901998	1.17e-09	DUSP5
ENSG00000266872	0.901922	0.0189263	RP11-19P22.8
ENSG00000168916	0.900658	0.0025155	ZNF608
ENSG00000224272	0.899852	0.0305052	AC114730.3
ENSG00000205795	0.897847	0.0352777	CYS1
ENSG00000160888	0.897223	1.36e-18	IER2
ENSG00000144136	0.897057	5.19e-79	SLC20A1
ENSG00000181804	0.897003	0.0199818	SLC9A9
ENSG00000100439	0.896702	5.32e-06	ABHD4
ENSG00000256043	0.895	2.83e-10	CTSO
ENSG00000100599	0.894092	2.11e-16	RIN3
ENSG00000173320	0.893654	5.08e-05	STOX2
ENSG00000267272	0.893031	0.0012681	LINC01140
ENSG00000176533	0.892521	1.69e-13	GNG7
ENSG00000232561	0.891783	3.16e-08	GTF2IP1
ENSG00000168477	0.891629	0.0176502	TNXB
ENSG00000177679	0.888308	0.0100164	SRRM3
ENSG00000128340	0.887958	9.11e-35	RAC2
ENSG00000078098	0.887934	0.0125377	FAP
ENSG00000108932	0.886687	1.28e-05	SLC16A6
ENSG00000000003	0.886594	1.12e-14	TSPAN6
ENSG00000120889	0.886415	8.37e-21	TNFRSF10B
ENSG00000163513	0.886218	1.87e-24	TGFBR2
ENSG00000226564	0.885364	0.035155	FTH1P20
ENSG00000198756	0.884675	0.0366907	COLGALT2
ENSG00000155659	0.883535	0.0384929	VSIG4
ENSG00000266709	0.881286	0.000877	RP11-214O1.2
ENSG00000167550	0.881103	0.000236571	RHEBL1
ENSG00000137942	0.881067	1.38e-09	FNBP1L
ENSG00000144668	0.879345	2.43e-08	ITGA9
ENSG00000179388	0.878074	0.0127839	EGR3
ENSG00000173991	0.878053	0.00884927	TCAP
ENSG00000222043	0.878051	0.0387211	AC079305.10
ENSG00000141279	0.877245	5.48e-50	NPEPPS
ENSG00000168209	0.87723	7.87e-14	DDIT4
ENSG00000132334	0.877155	3.69e-23	PTPRE
ENSG00000165410	0.876667	2.38e-20	CFL2
ENSG00000147036	0.874661	2.6e-07	LANCL3
ENSG00000154889	0.873899	1.72e-19	MPPE1
ENSG00000143067	0.873621	7.03e-12	ZNF697
ENSG00000198892	0.872146	0.00266667	SHISA4
ENSG00000151276	0.871555	0.0120479	MAGI1
ENSG00000236404	0.869951	0.000140222	RP11-125B21.2
ENSG00000198416	0.868452	4.51e-07	CTD-2173L22.4
ENSG00000223821	0.868117	0.0434125	RP11-505P4.6
ENSG00000134463	0.866229	1.42e-06	ECHDC3
ENSG00000115415	0.866158	4.76e-28	STAT1
ENSG00000197122	0.864334	8.55e-09	SRC
ENSG00000154127	0.862773	2.52e-20	UBASH3B
ENSG00000170667	0.862714	0.0255002	RASA4B
ENSG00000120509	0.86226	7.02e-22	PDZD11
ENSG00000155760	0.861739	1.62e-06	FZD7
ENSG00000204947	0.860225	1.33e-05	ZNF425
ENSG00000160161	0.859807	6.93e-13	CILP2
ENSG00000254928	0.858114	0.0029418	RP11-702H23.6
ENSG00000133639	0.858029	6.84e-31	BTG1
ENSG00000206920	0.857668	0.0457936	RNY1P6
ENSG00000034152	0.857396	1.04e-37	MAP2K3
ENSG00000238528	0.85739	0.0422003	snoU13
ENSG00000143622	0.856225	4.2e-18	RIT1
ENSG00000266086	0.855942	0.00046536	RP11-159D12.5
ENSG00000177854	0.855359	0.000102991	TMEM187
ENSG00000080709	0.854511	1.45e-36	KCNN2
ENSG00000258815	0.853894	0.0447532	RP11-408B11.2
ENSG00000176945	0.853741	0.0348851	MUC20
ENSG00000260742	0.853738	0.000934163	RP11-366L5.1
ENSG00000261707	0.853413	0.0149788	RP11-264M12.2
ENSG00000172159	0.851482	0.000179095	FRMD3
ENSG00000259884	0.851379	0.00385324	RP11-1100L3.8
ENSG00000205683	0.850703	0.0151265	DPF3
ENSG00000233608	0.850552	0.0337395	TWIST2
ENSG00000178878	0.850425	0.00107277	APOLD1
ENSG00000160325	0.850045	0.000448001	CACFD1
ENSG00000237938	0.848187	0.0418869	RP11-288I21.1
ENSG00000184014	0.847678	2.85e-28	DENND5A
ENSG00000232527	0.846891	0.002747	RP11-14N7.2
ENSG00000004777	0.845147	1.09e-06	ARHGAP33
ENSG00000254719	0.84503	3.46e-06	RP11-351I24.3
ENSG00000119227	0.844916	4.55e-07	PIGZ
ENSG00000258082	0.844778	0.000402879	RP11-443B7.3
ENSG00000074590	0.844019	9.41e-10	NUAK1
ENSG00000019169	0.842145	2.33e-07	MARCO
ENSG00000122432	0.841217	0.0280885	SPATA1
ENSG00000111912	0.841084	3.72e-36	NCOA7
ENSG00000087842	0.840879	9.84e-11	PIR
ENSG00000171509	0.840188	3e-11	RXFP1
ENSG00000250535	0.839855	0.049074	STK19P
ENSG00000135838	0.839082	3e-17	NPL
ENSG00000125089	0.83894	4.02e-07	SH3TC1
ENSG00000166750	0.838477	8.19e-05	SLFN5
ENSG00000156804	0.838317	0.000179095	FBXO32
ENSG00000154274	0.837998	0.0244145	C4orf19
ENSG00000011422	0.83766	2.56e-39	PLAUR
ENSG00000214922	0.83671	0.026991	HLA-F-AS1
ENSG00000107249	0.836142	0.0483731	GLIS3
ENSG00000149212	0.835836	2.79e-14	SESN3
ENSG00000187037	0.835121	7.42e-06	GPR141
ENSG00000247853	0.834701	0.0196608	RP5-940J5.6
ENSG00000242612	0.834315	2.68e-23	DECR2
ENSG00000100027	0.83385	0.00194307	YPEL1
ENSG00000111110	0.832922	7.82e-13	PPM1H
ENSG00000245571	0.832612	0.00185677	AP001258.4
ENSG00000184497	0.832065	0.000218807	TMEM255B
ENSG00000132912	0.830563	8.3e-20	DCTN4
ENSG00000162407	0.830468	0.0487161	PPAP2B
ENSG00000164603	0.829907	2.59e-08	C7orf60
ENSG00000140941	0.829359	3.37e-29	MAP1LC3B
ENSG00000232859	0.829103	0.0148062	LYRM9
ENSG00000163430	0.828513	6.17e-08	FSTL1
ENSG00000215788	0.828484	0.00163473	TNFRSF25
ENSG00000205730	0.828182	2.21e-07	ITPRIPL2
ENSG00000196338	0.826094	0.0127978	NLGN3
ENSG00000033627	0.824985	1.39e-28	ATP6V0A1
ENSG00000210195	0.824132	5.72e-13	MT-TT
ENSG00000127125	0.823569	1.09e-40	PPCS
ENSG00000175348	0.823553	3.05e-20	TMEM9B
ENSG00000157423	0.823022	0.00325953	HYDIN
ENSG00000111885	0.822506	1.41e-06	MAN1A1
ENSG00000114770	0.821232	3.93e-15	ABCC5
ENSG00000004848	0.820835	0.000165156	ARX
ENSG00000176595	0.820814	6.42e-30	KBTBD11
ENSG00000204219	0.820503	0.0360127	TCEA3
ENSG00000237520	0.82015	0.0307493	RP11-443B7.2
ENSG00000145777	0.819691	0.0137761	TSLP
ENSG00000106025	0.818856	0.0225062	TSPAN12
ENSG00000136944	0.818513	0.0305254	LMX1B
ENSG00000211689	0.818352	2.54e-10	TRGC1
ENSG00000163959	0.818002	4.99e-07	SLC51A
ENSG00000131242	0.817488	1.36e-05	RAB11FIP4
ENSG00000187534	0.816519	0.000967232	CTC-471F3.4
ENSG00000187733	0.815207	0.00765734	AMY1C
ENSG00000083067	0.814836	0.0293446	TRPM3
ENSG00000113732	0.814236	1.3e-34	ATP6V0E1
ENSG00000167705	0.813433	9.15e-05	RILP
ENSG00000174837	0.8134	3.15e-06	EMR1
ENSG00000198478	0.813383	1.55e-10	SH3BGRL2
ENSG00000125148	0.811974	1.02e-07	MT2A
ENSG00000166780	0.811717	0.0409468	C16orf45
ENSG00000164056	0.811218	0.0152383	SPRY1
ENSG00000250240	0.810657	0.00894897	CTD-2154I11.2
ENSG00000165169	0.810514	1.96e-08	DYNLT3
ENSG00000165417	0.80949	1.91e-14	GTF2A1
ENSG00000102362	0.807965	0.0192533	SYTL4
ENSG00000175084	0.805495	1.52e-10	DES
ENSG00000125510	0.805455	1.28e-06	OPRL1
ENSG00000145781	0.805073	7.23e-15	COMMD10
ENSG00000226453	0.803421	0.047507	RP11-379B8.1
ENSG00000078399	0.802659	1.7e-19	HOXA9
ENSG00000153132	0.802259	2.92e-05	CLGN
ENSG00000234571	0.801273	0.0184004	RP5-998N21.4
ENSG00000154856	0.799694	0.0401536	APCDD1
ENSG00000205927	0.799212	3.26e-12	OLIG2
ENSG00000024862	0.798733	1.76e-22	CCDC28A
ENSG00000130477	0.798123	0.0256982	UNC13A
ENSG00000234311	0.79799	4.33e-13	RP11-432J24.3
ENSG00000244480	0.797608	0.0301947	AC005154.7
ENSG00000057657	0.79724	0.000173679	PRDM1
ENSG00000068383	0.797116	2.36e-22	INPP5A
ENSG00000257027	0.79669	0.00338674	RP11-705C15.3
ENSG00000253276	0.796387	4.09e-09	CCDC71L
ENSG00000185361	0.795931	9.48e-22	TNFAIP8L1
ENSG00000170525	0.795781	5.92e-22	PFKFB3
ENSG00000131373	0.794862	8.9e-24	HACL1
ENSG00000228343	0.794695	8.75e-06	RP11-1148L6.5
ENSG00000180767	0.793708	1.47e-05	CHST13
ENSG00000183242	0.793368	5.52e-09	WT1-AS
ENSG00000198121	0.792767	0.000100443	LPAR1
ENSG00000225840	0.79264	0.000687633	AC010970.2
ENSG00000267702	0.792478	0.00355237	RP11-53B2.2
ENSG00000134769	0.791536	4.94e-14	DTNA
ENSG00000174125	0.790853	0.000152801	TLR1
ENSG00000139793	0.790546	0.00957327	MBNL2
ENSG00000179456	0.790449	1.1e-23	ZBTB18
ENSG00000184489	0.790247	1.74e-06	PTP4A3
ENSG00000181381	0.789814	3.84e-32	DDX60L
ENSG00000123700	0.787665	0.01651	KCNJ2
ENSG00000136048	0.787528	2.3e-18	DRAM1
ENSG00000132965	0.784953	1.88e-08	ALOX5AP
ENSG00000224712	0.78483	0.0266248	NPIPA3
ENSG00000101638	0.784076	0.00260771	ST8SIA5
ENSG00000136404	0.784029	3.34e-06	TM6SF1
ENSG00000273081	0.78244	0.0339075	RP4-813F11.4
ENSG00000233030	0.78126	0.010134	RP11-196G18.3
ENSG00000165178	0.780346	2.36e-08	NCF1C
ENSG00000165124	0.778245	0.00714053	SVEP1
ENSG00000151790	0.77788	0.0452292	TDO2
ENSG00000114796	0.777497	1.08e-15	KLHL24
ENSG00000104866	0.776733	3.63e-15	PPP1R37
ENSG00000227627	0.774503	0.0167554	RP1-101K10.6
ENSG00000210196	0.774468	2.57e-14	MT-TP
ENSG00000182183	0.77393	1.33e-06	FAM159A
ENSG00000132819	0.772398	4.35e-24	RBM38
ENSG00000111229	0.772319	3.15e-46	ARPC3
ENSG00000113971	0.7721	4.02e-12	NPHP3
ENSG00000167236	0.772083	3.31e-11	CCL23
ENSG00000128590	0.771751	9.95e-10	DNAJB9
ENSG00000105967	0.771052	1.29e-11	TFEC
ENSG00000159885	0.771042	1.57e-09	ZNF222
ENSG00000091436	0.770864	2.23e-16	MLTK
ENSG00000135604	0.76999	7.52e-11	STX11
ENSG00000113742	0.769566	2.78e-08	CPEB4
ENSG00000185838	0.769473	3.24e-07	GNB1L
ENSG00000152475	0.768477	0.000282989	ZNF837
ENSG00000263004	0.76718	0.0476438	RP11-166P13.3
ENSG00000064763	0.766654	6.94e-22	FAR2
ENSG00000248121	0.765224	0.0298367	SMURF2P1
ENSG00000100554	0.765051	1.57e-21	ATP6V1D
ENSG00000260916	0.764747	1.06e-17	CCPG1
ENSG00000214253	0.76431	6.33e-19	FIS1
ENSG00000176884	0.764236	0.0111377	GRIN1
ENSG00000236933	0.763759	0.00174224	RP11-439A17.7
ENSG00000021826	0.762821	3.18e-05	CPS1
ENSG00000151062	0.762782	1.33e-13	CACNA2D4
ENSG00000006756	0.762653	9.18e-24	ARSD
ENSG00000114541	0.761684	3.49e-07	FRMD4B
ENSG00000163728	0.759868	4.7e-17	TTC14
ENSG00000100284	0.759159	2.06e-16	TOM1
ENSG00000242110	0.758943	3.9e-05	AMACR
ENSG00000165806	0.758643	4.29e-14	CASP7
ENSG00000273311	0.757405	4.39e-05	DGCR11
ENSG00000267221	0.757028	0.0492886	CTD-2132N18.2
ENSG00000203812	0.756675	1.99e-06	HIST2H2AA4
ENSG00000164327	0.756385	1.24e-16	RICTOR
ENSG00000119919	0.755248	0.0476446	NKX2-3
ENSG00000237311	0.755156	0.0234059	RP6-159A1.3
ENSG00000115295	0.755065	0.00364162	CLIP4
ENSG00000151726	0.754701	7.56e-29	ACSL1
ENSG00000197903	0.752137	1.52e-12	HIST1H2BK
ENSG00000270021	0.750022	0.0400449	CTC-203F4.2
ENSG00000106479	0.749901	0.000357966	ZNF862
ENSG00000011454	0.749886	2.44e-19	RABGAP1
ENSG00000176273	0.749778	1.01e-12	SLC35G1
ENSG00000117758	0.749568	3e-13	STX12
ENSG00000167378	0.748704	3.23e-13	IRGQ
ENSG00000176209	0.747978	2.25e-17	SMIM19
ENSG00000180806	0.74683	0.00898382	HOXC9
ENSG00000271895	0.746673	0.00682447	RP4-635E18.8
ENSG00000119938	0.746259	0.00138087	PPP1R3C
ENSG00000234038	0.746188	0.045341	AC123768.3
ENSG00000177406	0.744986	9.06e-05	RP11-218M22.1
ENSG00000141542	0.743794	4.83e-07	RAB40B
ENSG00000138463	0.742908	2.24e-07	DIRC2
ENSG00000144115	0.742694	0.00314443	THNSL2
ENSG00000164440	0.741848	0.0495267	TXLNB
ENSG00000156273	0.741702	2.62e-14	BACH1
ENSG00000197208	0.74121	1.36e-14	SLC22A4
ENSG00000140443	0.741077	3.87e-21	IGF1R
ENSG00000004799	0.740999	0.00362114	PDK4
ENSG00000064225	0.740417	5.51e-17	ST3GAL6
ENSG00000198839	0.739489	1.97e-11	ZNF277
ENSG00000104177	0.738471	2.12e-13	MYEF2
ENSG00000088812	0.738238	2.79e-34	ATRN
ENSG00000269693	0.738094	0.00014231	CTD-2192J16.20
ENSG00000253680	0.737636	0.0353436	RP11-59O2.1
ENSG00000112799	0.737625	4.41e-15	LY86
ENSG00000081087	0.737257	2.77e-13	OSTM1
ENSG00000125814	0.736699	6.97e-14	NAPB
ENSG00000110422	0.735964	5.53e-05	HIPK3
ENSG00000242616	0.735188	3.2e-11	GNG10
ENSG00000117525	0.735138	8.75e-30	F3
ENSG00000172123	0.73485	3.57e-07	SLFN12
ENSG00000182247	0.73436	4.5e-15	UBE2E2
ENSG00000169122	0.733301	0.000603095	FAM110B
ENSG00000122691	0.733166	1.72e-11	TWIST1
ENSG00000163002	0.732805	5.28e-17	NUP35
ENSG00000121957	0.732496	8.61e-28	GPSM2
ENSG00000166224	0.731763	1.78e-12	SGPL1
ENSG00000064309	0.731569	2.55e-05	CDON
ENSG00000103021	0.731552	2.98e-06	CCDC113
ENSG00000169218	0.731206	0.0118647	RSPO1
ENSG00000071189	0.730587	9.9e-21	SNX13
ENSG00000150457	0.729345	1.7e-10	LATS2
ENSG00000206557	0.729285	4.59e-09	TRIM71
ENSG00000265618	0.728672	0.0124553	CTB-96E2.7
ENSG00000026025	0.728297	4.55e-28	VIM
ENSG00000153815	0.727466	4.55e-24	CMIP
ENSG00000150593	0.727117	1.62e-19	PDCD4
ENSG00000196233	0.726814	1.05e-06	LCOR
ENSG00000018236	0.726785	0.0457351	CNTN1
ENSG00000187678	0.726711	6.44e-08	SPRY4
ENSG00000146278	0.726537	3.95e-10	PNRC1
ENSG00000139160	0.725633	0.00881017	METTL20
ENSG00000140995	0.724232	1.37e-31	DEF8
ENSG00000143545	0.724094	7.72e-22	RAB13
ENSG00000166575	0.723743	1.04e-09	TMEM135
ENSG00000170296	0.722607	3.49e-16	GABARAP
ENSG00000131408	0.722402	1.35e-19	NR1H2
ENSG00000116741	0.722013	7.46e-06	RGS2
ENSG00000108733	0.721542	2.93e-05	PEX12
ENSG00000186130	0.721388	3.89e-07	ZBTB6
ENSG00000124357	0.721197	1.19e-08	NAGK
ENSG00000185950	0.721194	6.29e-11	IRS2
ENSG00000165240	0.719301	2.9e-07	ATP7A
ENSG00000111897	0.718765	3.62e-17	SERINC1
ENSG00000102317	0.718632	6.68e-22	RBM3
ENSG00000228278	0.718359	0.00571299	ORM2
ENSG00000133103	0.718267	3.59e-11	COG6
ENSG00000146425	0.718236	5.67e-17	DYNLT1
ENSG00000034677	0.717521	3.78e-22	RNF19A
ENSG00000163346	0.716678	1.75e-18	PBXIP1
ENSG00000137876	0.715587	1.36e-20	RSL24D1
ENSG00000100246	0.71531	1.1e-07	DNAL4
ENSG00000108511	0.715198	0.00213929	HOXB6
ENSG00000011243	0.715102	1.72e-26	AKAP8L
ENSG00000265458	0.71459	0.0298998	RP13-20L14.6
ENSG00000172795	0.714082	4.57e-11	DCP2
ENSG00000213760	0.713179	0.0112972	ATP6V1G2
ENSG00000145087	0.712919	3.97e-05	STXBP5L
ENSG00000140876	0.712467	2.4e-11	NUDT7
ENSG00000148498	0.712195	5.13e-11	PARD3
ENSG00000205133	0.711031	0.00025177	TRIQK
ENSG00000145491	0.711018	0.000556392	ROPN1L
ENSG00000165997	0.710583	3.05e-07	ARL5B
ENSG00000132879	0.709588	5.71e-09	FBXO44
ENSG00000079691	0.709501	0.000271902	LRRC16A
ENSG00000005471	0.709177	0.00237554	ABCB4
ENSG00000197054	0.708927	0.00127014	ZNF763
ENSG00000132141	0.708888	0.000458995	CCT6B
ENSG00000118096	0.708264	2.26e-13	IFT46
ENSG00000256594	0.707839	0.000153582	RP11-705C15.2
ENSG00000148680	0.707426	0.0193157	HTR7
ENSG00000140379	0.707384	0.000913477	BCL2A1
ENSG00000136717	0.706605	2.62e-07	BIN1
ENSG00000151292	0.706029	5.37e-13	CSNK1G3
ENSG00000128594	0.705204	3.54e-06	LRRC4
ENSG00000109743	0.704646	8.73e-27	BST1
ENSG00000163512	0.704251	2.78e-20	AZI2
ENSG00000145819	0.70357	7.31e-12	ARHGAP26
ENSG00000256786	0.701467	0.0347701	AP001029.1
ENSG00000235863	0.700901	0.00196014	B3GALT4
ENSG00000126016	0.700703	0.034935	AMOT
ENSG00000243517	0.70055	0.0435007	RP11-627K11.1
ENSG00000100055	0.699152	2.01e-26	CYTH4
ENSG00000022267	0.697091	0.0331795	FHL1
ENSG00000125618	0.696922	0.0022316	PAX8
ENSG00000250067	0.696485	1.38e-05	YJEFN3
ENSG00000151553	0.696383	1.89e-15	FAM160B1
ENSG00000182487	0.696323	3.66e-14	NCF1B
ENSG00000256492	0.696207	0.00200248	AL118508.1
ENSG00000132970	0.696103	0.0132346	WASF3
ENSG00000166783	0.695748	2.69e-23	KIAA0430
ENSG00000125954	0.695179	0.000143142	CHURC1-FNTB
ENSG00000185787	0.69509	5.85e-21	MORF4L1
ENSG00000140848	0.694171	9.24e-23	CPNE2
ENSG00000183941	0.693999	0.00819234	HIST2H4A
ENSG00000088367	0.69362	0.00669464	EPB41L1
ENSG00000106665	0.693473	2.95e-06	CLIP2
ENSG00000272091	0.693407	9.34e-05	RP4-758J24.5
ENSG00000118508	0.692999	6.93e-15	RAB32
ENSG00000270956	0.691677	0.00125657	RP11-65L3.4
ENSG00000127311	0.691628	6.57e-09	HELB
ENSG00000073150	0.691512	0.00157642	PANX2
ENSG00000164331	0.690595	8.36e-08	ANKRA2
ENSG00000267105	0.690334	0.00207251	CTD-2369P2.4
ENSG00000205213	0.689506	2.14e-12	LGR4
ENSG00000227502	0.689355	1.52e-05	RP1-249H1.4
ENSG00000113924	0.688706	0.0447748	HGD
ENSG00000165312	0.688703	0.000944871	OTUD1
ENSG00000198855	0.688567	3.32e-05	FICD
ENSG00000099985	0.688495	0.0155531	OSM
ENSG00000152766	0.688363	0.0222554	ANKRD22
ENSG00000175395	0.687378	2.07e-11	ZNF25
ENSG00000272742	0.685044	0.0208529	CTB-43P18.1
ENSG00000175155	0.684237	1.35e-09	YPEL2
ENSG00000263731	0.683343	0.00298412	RP11-498C9.15
ENSG00000145545	0.682981	5.2e-05	SRD5A1
ENSG00000075618	0.682512	3.5e-14	FSCN1
ENSG00000135338	0.682389	0.00894576	LCA5
ENSG00000257336	0.681914	0.00906003	PRELID2P1
ENSG00000184743	0.681652	6.51e-27	ATL3
ENSG00000167850	0.681226	2.39e-05	CD300C
ENSG00000049759	0.681203	2.63e-08	NEDD4L
ENSG00000139946	0.680907	4.07e-08	PELI2
ENSG00000161570	0.680838	6.76e-15	CCL5
ENSG00000088854	0.68066	2.19e-16	C20orf194
ENSG00000213859	0.679667	0.00360371	KCTD11
ENSG00000261351	0.679317	0.0151827	CTD-3185P2.1
ENSG00000092969	0.678889	5.85e-05	TGFB2
ENSG00000021355	0.678845	6.21e-18	SERPINB1
ENSG00000196072	0.678796	5.35e-16	BLOC1S2
ENSG00000133069	0.67876	0.00675367	TMCC2
ENSG00000132359	0.678633	4.75e-06	RAP1GAP2
ENSG00000113448	0.678532	5.32e-12	PDE4D
ENSG00000008083	0.677982	9.46e-34	JARID2
ENSG00000115457	0.677977	1.8e-12	IGFBP2
ENSG00000126860	0.677794	2.95e-07	EVI2A
ENSG00000119138	0.677548	4.09e-15	KLF9
ENSG00000243554	0.677161	0.00172764	AC004967.7
ENSG00000163072	0.676952	0.0381739	NOSTRIN
ENSG00000111452	0.6768	0.0244292	GPR133
ENSG00000026103	0.676149	0.000324084	FAS
ENSG00000188033	0.675995	0.00118518	ZNF490
ENSG00000028137	0.675568	5.75e-24	TNFRSF1B
ENSG00000213839	0.674106	0.000734024	RP11-3J10.4
ENSG00000205542	0.672878	1.65e-28	TMSB4X
ENSG00000140543	0.672586	2.64e-08	DET1
ENSG00000145349	0.672386	5.62e-11	CAMK2D
ENSG00000159082	0.672258	3.73e-08	SYNJ1
ENSG00000169047	0.67179	0.00994736	IRS1
ENSG00000261609	0.670743	1.06e-08	GAN
ENSG00000139192	0.669752	3.72e-13	TAPBPL
ENSG00000159184	0.669189	0.0212375	HOXB13
ENSG00000171680	0.669176	0.0152714	PLEKHG5
ENSG00000028839	0.66883	7.47e-11	TBPL1
ENSG00000064199	0.668643	1.93e-11	SPA17
ENSG00000261504	0.667782	0.0137732	RP11-317P15.4
ENSG00000127863	0.667702	0.00118924	TNFRSF19
ENSG00000059804	0.66754	1.86e-05	SLC2A3
ENSG00000167693	0.667264	1.35e-11	NXN
ENSG00000266753	0.666839	0.00411784	RP11-690G19.3
ENSG00000153904	0.666582	2.27e-06	DDAH1
ENSG00000168615	0.665943	2.03e-13	ADAM9
ENSG00000148411	0.665919	8.82e-23	NACC2
ENSG00000013441	0.664797	1.47e-09	CLK1
ENSG00000108306	0.66475	1.4e-12	FBXL20
ENSG00000080819	0.663994	1.05e-10	CPOX
ENSG00000270069	0.663718	0.0322554	RP6-99M1.2
ENSG00000143507	0.663204	4.32e-10	DUSP10
ENSG00000261512	0.662628	0.0314741	RP11-46D6.1
ENSG00000157429	0.661876	0.0168109	ZNF19
ENSG00000182287	0.661618	7.47e-09	AP1S2
ENSG00000221963	0.661403	2.94e-07	APOL6
ENSG00000153214	0.661388	8.72e-10	TMEM87B
ENSG00000147364	0.660414	8.21e-13	FBXO25
ENSG00000136867	0.660271	4.24e-06	SLC31A2
ENSG00000188906	0.66009	1.75e-05	LRRK2
ENSG00000110324	0.659921	0.000828547	IL10RA
ENSG00000155090	0.659875	6.73e-14	KLF10
ENSG00000269131	0.659534	5.4e-05	AC004447.2
ENSG00000090520	0.658593	6.08e-20	DNAJB11
ENSG00000228144	0.658549	0.0383472	TMBIM4
ENSG00000078596	0.658152	0.00396693	ITM2A
ENSG00000179542	0.657808	4.7e-06	SLITRK4
ENSG00000105373	0.657614	4e-22	GLTSCR2
ENSG00000163249	0.657393	1.05e-16	CCNYL1
ENSG00000119950	0.657205	1.69e-11	MXI1
ENSG00000101493	0.656758	5.6e-25	ZNF516
ENSG00000196943	0.656752	9.57e-17	NOP9
ENSG00000100319	0.656366	2.24e-12	ZMAT5
ENSG00000143995	0.65561	0.00181269	MEIS1
ENSG00000204147	0.655524	0.0122489	ASAH2B
ENSG00000155158	0.655061	0.00579015	TTC39B
ENSG00000087495	0.654745	6.24e-32	PHACTR3
ENSG00000104643	0.65463	2.44e-10	MTMR9
ENSG00000177706	0.653647	1.06e-08	FAM20C
ENSG00000183307	0.653604	8.64e-13	CECR6
ENSG00000124762	0.653522	7.48e-22	CDKN1A
ENSG00000095383	0.653455	3.43e-05	TBC1D2
ENSG00000179630	0.653205	2.75e-08	LACC1
ENSG00000042286	0.653039	4.08e-08	AIFM2
ENSG00000132824	0.652215	4.2e-25	SERINC3
ENSG00000244274	0.651838	8.66e-07	DBNDD2
ENSG00000011638	0.650338	1.17e-08	TMEM159
ENSG00000227195	0.649774	0.00684258	MIR663A
ENSG00000135047	0.649431	1.1e-29	CTSL
ENSG00000109705	0.648761	2.99e-08	NKX3-2
ENSG00000153094	0.648688	1.89e-23	BCL2L11
ENSG00000139597	0.648408	0.00177787	N4BP2L1
ENSG00000178381	0.647764	3.02e-22	ZFAND2A
ENSG00000137713	0.647593	1.39e-11	PPP2R1B
ENSG00000110002	0.64752	0.00480294	VWA5A
ENSG00000261884	0.647434	0.0017294	CTC-479C5.12
ENSG00000052795	0.647423	3.05e-05	FNIP2
ENSG00000174010	0.647109	3.64e-08	KLHL15
ENSG00000173542	0.647017	7.17e-06	MOB1B
ENSG00000171928	0.646972	5.74e-10	TVP23B
ENSG00000166426	0.646626	3.21e-06	CRABP1
ENSG00000152700	0.646616	9.77e-15	SAR1B
ENSG00000102524	0.646572	2.73e-10	TNFSF13B
ENSG00000115170	0.646174	1.17e-05	ACVR1
ENSG00000104972	0.645586	0.00925764	LILRB1
ENSG00000203943	0.644551	0.00138573	SAMD13
ENSG00000122705	0.643733	1.14e-17	CLTA
ENSG00000173041	0.643021	0.0018585	ZNF680
ENSG00000236675	0.64298	0.00765559	MTX1P1
ENSG00000162975	0.642959	0.00949052	KCNF1
ENSG00000027075	0.642745	7.71e-06	PRKCH
ENSG00000136235	0.642402	0.00174641	GPNMB
ENSG00000123358	0.642314	2.39e-05	NR4A1
ENSG00000112773	0.641951	9.2e-26	FAM46A
ENSG00000197561	0.641847	3.54e-15	ELANE
ENSG00000120519	0.641774	3.46e-08	SLC10A7
ENSG00000070540	0.640578	0.000100989	WIPI1
ENSG00000135535	0.640504	2.78e-07	CD164
ENSG00000115756	0.640448	1.1e-13	HPCAL1
ENSG00000225205	0.640273	0.0375052	AC093818.1
ENSG00000182165	0.639956	0.0051766	TP53TG1
ENSG00000168461	0.639816	1.45e-13	RAB31
ENSG00000164713	0.639813	5.6e-14	BRI3
ENSG00000122335	0.639691	7.75e-06	SERAC1
ENSG00000257949	0.639563	4.83e-07	TEN1
ENSG00000119801	0.639379	2.47e-11	YPEL5
ENSG00000155966	0.639362	1.14e-06	AFF2
ENSG00000230043	0.638765	1.41e-15	TMSB4XP6
ENSG00000164983	0.638616	0.000100918	TMEM65
ENSG00000166347	0.638085	8.29e-14	CYB5A
ENSG00000003393	0.637929	2.01e-21	ALS2
ENSG00000197461	0.637237	1.96e-05	PDGFA
ENSG00000175538	0.637011	1.1e-21	KCNE3
ENSG00000119048	0.636325	1.02e-09	UBE2B
ENSG00000149289	0.636123	2.68e-09	ZC3H12C
ENSG00000139624	0.63565	7.73e-23	CERS5
ENSG00000263934	0.635184	0.0418447	SNORD3A
ENSG00000181649	0.634734	0.00159692	PHLDA2
ENSG00000135363	0.634595	6.66e-36	LMO2
ENSG00000172345	0.633962	0.0186565	STARD5
ENSG00000176720	0.632831	4.1e-05	BOK
ENSG00000161013	0.632597	3.35e-18	MGAT4B
ENSG00000008282	0.632441	7.55e-09	SYPL1
ENSG00000103160	0.632401	3.16e-09	HSDL1
ENSG00000131779	0.632229	9.24e-11	PEX11B
ENSG00000132003	0.631985	9.02e-07	ZSWIM4
ENSG00000198729	0.631144	0.0146667	PPP1R14C
ENSG00000185442	0.630959	1.9e-06	FAM174B
ENSG00000197019	0.630519	0.000213333	SERTAD1
ENSG00000167470	0.630169	5.52e-15	MIDN
ENSG00000139354	0.629298	2.47e-08	GAS2L3
ENSG00000235568	0.62903	1.61e-27	NFAM1
ENSG00000142549	0.628887	4.95e-07	IGLON5
ENSG00000115641	0.628649	0.0398921	FHL2
ENSG00000151657	0.628406	8.54e-12	KIN
ENSG00000176834	0.628323	6.62e-07	VSIG10
ENSG00000202198	0.628153	0.00178373	RN7SK
ENSG00000270800	0.627879	2.04e-13	RPS10-NUDT3
ENSG00000139508	0.627455	1.78e-05	SLC46A3
ENSG00000111224	0.627271	2.83e-09	PARP11
ENSG00000267169	0.627182	0.0189563	CTB-55O6.12
ENSG00000139998	0.626614	8.67e-14	RAB15
ENSG00000247134	0.626505	0.000143456	RP11-11N9.4
ENSG00000081320	0.626309	5.59e-13	STK17B
ENSG00000165813	0.624882	4.26e-09	C10orf118
ENSG00000069712	0.624598	0.0205565	KIAA1107
ENSG00000138646	0.624578	5.06e-07	HERC5
ENSG00000221869	0.624201	0.00801418	CEBPD
ENSG00000033100	0.624132	4.34e-13	CHPF2
ENSG00000136689	0.62413	5.66e-11	IL1RN
ENSG00000183444	0.622798	2.9e-06	OR7E38P
ENSG00000153814	0.622473	0.00142158	JAZF1
ENSG00000023191	0.622215	4.31e-16	RNH1
ENSG00000188763	0.622168	0.00137447	FZD9
ENSG00000197363	0.622046	3.57e-06	ZNF517
ENSG00000135862	0.62187	2.85e-12	LAMC1
ENSG00000170430	0.621643	5.33e-10	MGMT
ENSG00000168152	0.621469	0.000169016	THAP9
ENSG00000139433	0.621279	1.8e-08	GLTP
ENSG00000137714	0.621245	2.87e-07	FDX1
ENSG00000128512	0.620756	0.0051176	DOCK4
ENSG00000010810	0.61896	2.53e-08	FYN
ENSG00000133101	0.618433	1.27e-07	CCNA1
ENSG00000261487	0.618379	0.000156874	AC135048.13
ENSG00000153064	0.617745	0.00114437	BANK1
ENSG00000167103	0.617152	0.0308695	PIP5KL1
ENSG00000108960	0.616995	5.74e-07	MMD
ENSG00000187624	0.61691	1.12e-07	C17orf97
ENSG00000223891	0.616826	0.0432469	OSER1-AS1
ENSG00000148814	0.616484	0.000182864	LRRC27
ENSG00000179387	0.615982	1.66e-07	ELMOD2
ENSG00000157593	0.615804	8.29e-19	SLC35B2
ENSG00000168000	0.615152	1.15e-05	BSCL2
ENSG00000132294	0.614695	3.35e-09	EFR3A
ENSG00000029534	0.612239	0.000187857	ANK1
ENSG00000106733	0.612074	0.000715952	NMRK1
ENSG00000163818	0.611874	8.48e-12	LZTFL1
ENSG00000144959	0.61135	6.2e-09	NCEH1
ENSG00000197442	0.611258	3.66e-13	MAP3K5
ENSG00000229140	0.611166	0.00196014	CCDC26
ENSG00000103313	0.609914	1.36e-11	MEFV
ENSG00000146083	0.609873	1.53e-22	RNF44
ENSG00000164332	0.609724	1.79e-11	UBLCP1
ENSG00000148450	0.609698	4.73e-11	MSRB2
ENSG00000089289	0.609402	7.35e-18	IGBP1
ENSG00000163453	0.609318	2.15e-08	IGFBP7
ENSG00000143324	0.609248	1.23e-09	XPR1
ENSG00000120332	0.609094	5.59e-09	TNN
ENSG00000127463	0.608854	1.36e-20	EMC1
ENSG00000233461	0.608014	3.03e-07	RP11-295G20.2
ENSG00000186496	0.607495	0.0148052	ZNF396
ENSG00000134294	0.607141	1.38e-10	SLC38A2
ENSG00000125834	0.607048	1.23e-17	STK35
ENSG00000163931	0.607008	2.8e-13	TKT
ENSG00000108219	0.606374	3.08e-29	TSPAN14
ENSG00000103942	0.606285	0.000161045	HOMER2
ENSG00000155097	0.606237	2.09e-14	ATP6V1C1
ENSG00000124813	0.605089	0.000358487	RUNX2
ENSG00000237651	0.605021	0.0249902	C2orf74
ENSG00000138756	0.604279	4.18e-08	BMP2K
ENSG00000118276	0.604005	1.2e-06	B4GALT6
ENSG00000125703	0.60355	1.26e-06	ATG4C
ENSG00000162711	0.603394	4.89e-17	NLRP3
ENSG00000099785	0.603037	7.77e-08	2002-03-01
ENSG00000186591	0.602358	1.9e-15	UBE2H
ENSG00000213246	0.602352	1.07e-20	SUPT4H1
ENSG00000124491	0.602035	0.00515376	F13A1
ENSG00000138801	0.601828	2.13e-12	PAPSS1
ENSG00000272379	0.601599	0.0145357	RP1-257A7.5
ENSG00000115421	0.600367	1.31e-10	PAPOLG
ENSG00000164305	0.599385	1.73e-11	CASP3
ENSG00000205629	0.599032	4.63e-15	LCMT1
ENSG00000188283	0.598275	2.88e-07	ZNF383
ENSG00000004766	0.597924	1.76e-07	CCDC132
ENSG00000074842	0.597729	3.42e-11	C19orf10
ENSG00000100916	0.59754	3.54e-07	BRMS1L
ENSG00000100100	0.597285	0.0110668	PIK3IP1
ENSG00000124171	0.596783	0.0153743	PARD6B
ENSG00000168779	0.596673	4.51e-16	SHOX2
ENSG00000137500	0.59539	6.27e-14	CCDC90B
ENSG00000048392	0.59535	2.29e-08	RRM2B
ENSG00000247679	0.594906	0.0189234	RP11-1277A3.1
ENSG00000073605	0.594867	0.0367744	GSDMB
ENSG00000186815	0.594639	2.03e-18	TPCN1
ENSG00000075089	0.594209	1.04e-07	ACTR6
ENSG00000226696	0.59412	0.0231427	LENG8-AS1
ENSG00000109220	0.5941	8.17e-07	CHIC2
ENSG00000136603	0.593921	8.37e-07	SKIL
ENSG00000110315	0.59345	4.81e-11	RNF141
ENSG00000159685	0.592877	6.11e-05	CHCHD6
ENSG00000260027	0.592402	0.000676954	HOXB7
ENSG00000026297	0.592261	2.27e-13	RNASET2
ENSG00000226445	0.591846	0.0387354	XXyac-YX65C7_A.2
ENSG00000183770	0.591585	7.3e-05	FOXL2
ENSG00000163069	0.590979	0.000168204	SGCB
ENSG00000088298	0.59041	1.85e-19	EDEM2
ENSG00000063245	0.589948	1.86e-18	EPN1
ENSG00000136732	0.589759	5.5e-15	GYPC
ENSG00000086666	0.589474	6.2e-17	ZFAND6
ENSG00000143878	0.589205	5.24e-06	RHOB
ENSG00000127084	0.588975	5.16e-14	FGD3
ENSG00000238005	0.588777	0.000254626	RP11-443B7.1
ENSG00000124216	0.588579	0.000691576	SNAI1
ENSG00000210140	0.588383	9.9e-21	MT-TC
ENSG00000167920	0.587914	3.65e-06	TMEM99
ENSG00000182534	0.587774	1.55e-10	MXRA7
ENSG00000116209	0.587448	4.02e-24	TMEM59
ENSG00000087510	0.587269	0.00338935	TFAP2C
ENSG00000145555	0.586112	5.25e-10	MYO10
ENSG00000035115	0.586051	2.54e-10	SH3YL1
ENSG00000236199	0.585968	0.00881875	RP11-264I13.2
ENSG00000131100	0.585849	9.69e-20	ATP6V1E1
ENSG00000104695	0.585115	5.2e-13	PPP2CB
ENSG00000162654	0.584485	0.000189098	GBP4
ENSG00000107338	0.584193	0.0185554	SHB
ENSG00000235695	0.583623	0.00185027	RP11-395P16.1
ENSG00000198833	0.583411	5.1e-16	UBE2J1
ENSG00000167604	0.582903	0.000523434	NFKBID
ENSG00000130449	0.582427	3.09e-14	ZSWIM6
ENSG00000133687	0.582237	0.00257613	TMTC1
ENSG00000196950	0.582154	2.25e-08	SLC39A10
ENSG00000187653	0.581431	0.00299641	TMSB4XP8
ENSG00000107679	0.581206	0.0322751	PLEKHA1
ENSG00000163171	0.580969	7.68e-19	CDC42EP3
ENSG00000241852	0.580893	7.68e-05	C8orf58
ENSG00000143333	0.580721	2.41e-05	RGS16
ENSG00000196511	0.580715	2.08e-08	TPK1
ENSG00000214174	0.580714	0.00128742	AMZ2P1
ENSG00000013583	0.5807	8.84e-11	HEBP1
ENSG00000082996	0.580699	7.78e-08	RNF13
ENSG00000079482	0.58056	5.9e-05	OPHN1
ENSG00000101336	0.580537	7.02e-12	HCK
ENSG00000023902	0.580182	1.48e-08	PLEKHO1
ENSG00000148834	0.579922	1.25e-17	GSTO1
ENSG00000113504	0.579755	0.000192937	SLC12A7
ENSG00000114346	0.5797	4.2e-13	ECT2
ENSG00000138772	0.579527	0.0118846	ANXA3
ENSG00000105708	0.579193	2.07e-06	ZNF14
ENSG00000109586	0.579138	4.44e-09	GALNT7
ENSG00000173085	0.579024	1.76e-16	COQ2
ENSG00000188677	0.578678	5.46e-15	PARVB
ENSG00000197712	0.578495	2.16e-05	FAM114A1
ENSG00000135241	0.578293	5.74e-09	PNPLA8
ENSG00000133704	0.578209	1.76e-08	IPO8
ENSG00000102290	0.578143	0.018669	PCDH11X
ENSG00000134590	0.578076	1.61e-08	FAM127A
ENSG00000140319	0.57799	4.74e-15	SRP14
ENSG00000086289	0.576811	5.86e-09	EPDR1
ENSG00000182400	0.576633	1.68e-11	TRAPPC6B
ENSG00000185305	0.576571	0.000525168	ARL15
ENSG00000132530	0.5762	3.17e-09	XAF1
ENSG00000181029	0.576148	0.000482993	TRAPPC5
ENSG00000113552	0.575967	1.12e-13	GNPDA1
ENSG00000215712	0.57584	1.63e-09	TMEM242
ENSG00000139289	0.575446	0.0212653	PHLDA1
ENSG00000245680	0.574997	1.03e-08	ZNF585B
ENSG00000112357	0.574917	1.1e-06	PEX7
ENSG00000211455	0.574453	6.53e-14	STK38L
ENSG00000136710	0.574428	1.68e-14	CCDC115
ENSG00000117151	0.574131	2.53e-08	CTBS
ENSG00000161217	0.573731	7.78e-12	PCYT1A
ENSG00000182968	0.57359	0.0325456	SOX1
ENSG00000272931	0.572874	0.00185258	RP5-943J3.2
ENSG00000139880	0.572416	4.19e-05	CDH24
ENSG00000153130	0.571506	0.00028805	SCOC
ENSG00000185896	0.570834	4.88e-14	LAMP1
ENSG00000131370	0.570265	7.57e-05	SH3BP5
ENSG00000165025	0.569799	5.06e-21	SYK
ENSG00000268686	0.56949	0.000610085	AC010524.2
ENSG00000135677	0.569409	2.4e-11	GNS
ENSG00000135272	0.569053	1.74e-09	MDFIC
ENSG00000182500	0.569	3.72e-08	ORAI1
ENSG00000143183	0.56893	9.76e-19	TMCO1
ENSG00000151498	0.568002	2.55e-12	ACAD8
ENSG00000182676	0.56789	1.07e-08	PPP1R27
ENSG00000125124	0.567792	3.86e-12	BBS2
ENSG00000173890	0.567756	7.18e-06	GPR160
ENSG00000148481	0.567677	1.66e-10	FAM188A
ENSG00000176681	0.567527	0.00575014	LRRC37A
ENSG00000079931	0.567374	1.55e-09	MOXD1
ENSG00000226958	0.567112	0.0101512	CTD-2328D6.1
ENSG00000087053	0.566713	2.09e-13	MTMR2
ENSG00000174738	0.565986	1.58e-05	NR1D2
ENSG00000171943	0.56567	2.55e-06	SRGAP2C
ENSG00000100526	0.565167	1.02e-11	CDKN3
ENSG00000113240	0.565145	7.77e-08	CLK4
ENSG00000172216	0.564738	8.84e-05	CEBPB
ENSG00000087074	0.564706	5.08e-10	PPP1R15A
ENSG00000184719	0.56468	4.07e-05	RNLS
ENSG00000130720	0.564567	1.19e-07	FIBCD1
ENSG00000066427	0.564197	1.38e-08	ATXN3
ENSG00000124731	0.564011	0.0187134	TREM1
ENSG00000269636	0.56352	1.8e-25	AC010441.1
ENSG00000134222	0.563343	1.84e-14	PSRC1
ENSG00000129636	0.563205	7.92e-17	ITFG1
ENSG00000100360	0.56272	3.55e-07	IFT27
ENSG00000117862	0.562488	1.84e-20	TXNDC12
ENSG00000213799	0.562261	6.78e-11	ZNF845
ENSG00000170190	0.561929	0.00322576	SLC16A5
ENSG00000099954	0.561869	2.45e-05	CECR2
ENSG00000075213	0.561742	1.34e-05	SEMA3A
ENSG00000196639	0.561531	5.41e-05	HRH1
ENSG00000109775	0.561308	5.77e-11	UFSP2
ENSG00000122203	0.561277	3.47e-16	KIAA1191
ENSG00000101161	0.560968	1.42e-16	PRPF6
ENSG00000135722	0.560903	0.019954	FBXL8
ENSG00000164172	0.560845	2.26e-06	MOCS2
ENSG00000099822	0.560821	0.000182688	HCN2
ENSG00000167703	0.560649	1.3e-06	SLC43A2
ENSG00000196470	0.560596	4.6e-08	SIAH1
ENSG00000213203	0.56036	0.0276729	GIMAP1
ENSG00000169189	0.560255	4.98e-10	NSMCE1
ENSG00000261716	0.560076	0.00770794	RP11-196G18.22
ENSG00000168036	0.55996	5.45e-15	CTNNB1
ENSG00000107789	0.559863	2.66e-05	MINPP1
ENSG00000054277	0.559745	5.72e-08	OPN3
ENSG00000134755	0.559529	4.25e-11	DSC2
ENSG00000177058	0.559346	1.17e-06	SLC38A9
ENSG00000157933	0.558609	2.68e-08	SKI
ENSG00000106086	0.55819	1.99e-06	PLEKHA8
ENSG00000115762	0.558102	1.94e-09	PLEKHB2
ENSG00000168101	0.557853	6.67e-12	NUDT16L1
ENSG00000134480	0.557425	2.65e-15	CCNH
ENSG00000184371	0.557358	0.0495913	CSF1
ENSG00000043591	0.557045	8.37e-08	ADRB1
ENSG00000183779	0.556977	0.0020723	ZNF703
ENSG00000112679	0.556928	4.36e-05	DUSP22
ENSG00000173926	0.555954	1.4e-06	2003-03-01
ENSG00000104497	0.555844	0.00120629	SNX16
ENSG00000258486	0.555616	0.00246155	RN7SL1
ENSG00000126264	0.555448	7.79e-09	HCST
ENSG00000135636	0.555371	4.28e-07	DYSF
ENSG00000115216	0.554757	4.45e-19	NRBP1
ENSG00000179152	0.554709	2.24e-11	TCAIM
ENSG00000129596	0.554596	0.0185565	CDO1
ENSG00000148343	0.55441	5.13e-06	FAM73B
ENSG00000259330	0.554331	1.34e-07	LINC00984
ENSG00000170540	0.554255	1.83e-10	ARL6IP1
ENSG00000099625	0.554073	0.0156615	C19orf26
ENSG00000165029	0.553439	0.000349745	ABCA1
ENSG00000166987	0.553163	4.24e-06	MBD6
ENSG00000125144	0.553078	1.11e-07	MT1G
ENSG00000226124	0.552957	0.00637755	FTCDNL1
ENSG00000179163	0.552868	2.52e-05	FUCA1
ENSG00000087884	0.552809	5.95e-05	AAMDC
ENSG00000125810	0.552637	3.64e-10	CD93
ENSG00000142784	0.552597	3.24e-13	WDTC1
ENSG00000143061	0.552575	0.0156383	IGSF3
ENSG00000004059	0.552571	4.06e-13	ARF5
ENSG00000140280	0.552562	2.78e-05	LYSMD2
ENSG00000171100	0.552546	4.11e-15	MTM1
ENSG00000100592	0.552526	0.000322451	DAAM1
ENSG00000118564	0.552412	4.53e-15	FBXL5
ENSG00000173653	0.551272	1.27e-10	RCE1
ENSG00000077238	0.55047	1.81e-13	IL4R
ENSG00000026508	0.550187	2.06e-12	CD44
ENSG00000272086	0.549992	0.00207741	CTD-2186M15.3
ENSG00000162772	0.54975	0.012229	ATF3
ENSG00000111247	0.549663	5.23e-12	RAD51AP1
ENSG00000141376	0.549542	6.32e-06	BCAS3
ENSG00000145287	0.549106	1.6e-15	PLAC8
ENSG00000244491	0.548593	0.00541716	RP3-508I15.18
ENSG00000164951	0.548311	9.59e-06	PDP1
ENSG00000151876	0.547838	2.75e-11	FBXO4
ENSG00000123178	0.547531	2.1e-11	SPRYD7
ENSG00000085365	0.547481	6.76e-05	SCAMP1
ENSG00000166557	0.547314	2.5e-14	TMED3
ENSG00000121236	0.547125	0.001368	TRIM6
ENSG00000242715	0.547094	0.00026583	CCDC169
ENSG00000003147	0.546125	6.1e-09	ICA1
ENSG00000197124	0.546021	0.0306153	ZNF682
ENSG00000085733	0.544666	0.000473727	CTTN
ENSG00000177181	0.544374	0.00418377	RIMKLA
ENSG00000136937	0.544299	6.79e-12	NCBP1
ENSG00000174099	0.544096	1.36e-15	MSRB3
ENSG00000133997	0.543688	2.75e-13	MED6
ENSG00000171109	0.543402	4.71e-12	MFN1
ENSG00000104325	0.543303	9.41e-13	DECR1
ENSG00000143819	0.543119	3.52e-11	EPHX1
ENSG00000009335	0.542577	1.81e-13	UBE3C
ENSG00000077232	0.54254	7.07e-09	DNAJC10
ENSG00000089818	0.542124	4.04e-10	NECAP1
ENSG00000112137	0.542121	2.98e-06	PHACTR1
ENSG00000179588	0.541952	2.17e-05	ZFPM1
ENSG00000237037	0.541738	0.000345757	NDUFA6-AS1
ENSG00000074964	0.541266	1.54e-07	ARHGEF10L
ENSG00000137996	0.541108	4.08e-17	RTCA
ENSG00000124209	0.540287	5.28e-09	RAB22A
ENSG00000261455	0.54003	0.0305227	LINC01003
ENSG00000198695	0.539965	1.7e-17	MT-ND6
ENSG00000114423	0.539869	1.16e-05	CBLB
ENSG00000196937	0.539797	9.09e-05	FAM3C
ENSG00000114166	0.539581	2.21e-10	KAT2B
ENSG00000114739	0.539575	1.27e-07	ACVR2B
ENSG00000110756	0.539133	7.1e-17	HPS5
ENSG00000209082	0.53907	0.000479601	MT-TL1
ENSG00000197816	0.538186	0.0351277	CCDC180
ENSG00000106993	0.538118	5.21e-05	CDC37L1
ENSG00000165322	0.537831	1.6e-06	ARHGAP12
ENSG00000177888	0.537557	0.000694896	ZBTB41
ENSG00000141580	0.53723	8.81e-19	WDR45B
ENSG00000138303	0.537225	1.12e-07	ASCC1
ENSG00000151151	0.536122	0.000261749	IPMK
ENSG00000173614	0.53604	2.86e-07	NMNAT1
ENSG00000211459	0.535984	1.65e-11	MT-RNR1
ENSG00000183688	0.53586	2.43e-26	FAM101B
ENSG00000101343	0.535756	1.42e-16	CRNKL1
ENSG00000196581	0.535515	7.04e-05	AJAP1
ENSG00000189332	0.535404	0.0215692	RP11-113D6.10
ENSG00000176473	0.535241	0.00582492	WDR25
ENSG00000107105	0.534912	0.00932296	ELAVL2
ENSG00000124766	0.534798	5.42e-08	SOX4
ENSG00000128891	0.534779	1.98e-12	C15orf57
ENSG00000008952	0.534699	1.52e-08	SEC62
ENSG00000175582	0.534622	1.88e-12	RAB6A
ENSG00000151148	0.534519	3.29e-11	UBE3B
ENSG00000243655	0.534372	0.0464385	RP11-846F4.12
ENSG00000137267	0.534219	0.00776437	TUBB2A
ENSG00000125378	0.533864	0.037078	BMP4
ENSG00000172986	0.533849	0.0125114	GXYLT2
ENSG00000198538	0.533749	9.88e-12	ZNF28
ENSG00000175548	0.532973	0.00565323	ALG10B
ENSG00000013392	0.532772	7.33e-05	RWDD2A
ENSG00000162620	0.532646	0.0435862	LRRIQ3
ENSG00000168216	0.532463	4.67e-07	LMBRD1
ENSG00000165476	0.532138	1.47e-08	REEP3
ENSG00000169612	0.532101	3.63e-06	FAM103A1
ENSG00000155850	0.531854	4.25e-05	SLC26A2
ENSG00000198369	0.531342	2.91e-12	SPRED2
ENSG00000188483	0.531312	0.00594755	IER5L
ENSG00000224531	0.531275	1.27e-05	SMIM13
ENSG00000068323	0.531013	2.24e-14	TFE3
ENSG00000255813	0.53081	0.0172814	AL162497.1
ENSG00000122694	0.530782	1.15e-07	GLIPR2
ENSG00000072210	0.53027	5.38e-12	ALDH3A2
ENSG00000119541	0.529763	1.19e-09	VPS4B
ENSG00000166128	0.529537	0.000341598	RAB8B
ENSG00000114988	0.528852	5.67e-10	LMAN2L
ENSG00000182208	0.528766	7.47e-07	MOB2
ENSG00000119522	0.528314	6.12e-15	DENND1A
ENSG00000154978	0.527606	7.59e-11	VOPP1
ENSG00000164930	0.527322	1.15e-07	FZD6
ENSG00000204272	0.527246	4.47e-08	RP11-622K12.1
ENSG00000158109	0.5269	6.29e-08	TPRG1L
ENSG00000101849	0.526755	3.33e-07	TBL1X
ENSG00000100354	0.526564	3.6e-06	TNRC6B
ENSG00000173163	0.526524	6.42e-08	COMMD1
ENSG00000171223	0.526507	4e-08	JUNB
ENSG00000143149	0.526264	6.9e-16	ALDH9A1
ENSG00000108946	0.52617	1.05e-12	PRKAR1A
ENSG00000124120	0.525926	4.81e-08	TTPAL
ENSG00000151702	0.52565	1.43e-16	FLI1
ENSG00000095951	0.525005	1.73e-05	HIVEP1
ENSG00000139697	0.524923	1.98e-17	SBNO1
ENSG00000164117	0.524501	3.35e-05	FBXO8
ENSG00000258644	0.524483	1.55e-06	SYNJ2BP-COX16
ENSG00000135211	0.523992	1.14e-06	TMEM60
ENSG00000113327	0.523929	0.000361347	GABRG2
ENSG00000116668	0.52347	0.0379194	SWT1
ENSG00000164647	0.523415	0.023958	STEAP1
ENSG00000163608	0.523402	1.71e-17	C3orf17
ENSG00000135940	0.522876	2.26e-10	COX5B
ENSG00000153317	0.522624	7.19e-10	ASAP1
ENSG00000185127	0.521871	1.23e-07	C6orf120
ENSG00000204130	0.521055	1.84e-05	RUFY2
ENSG00000149516	0.520898	1.48e-13	MS4A3
ENSG00000165685	0.520689	0.0453194	TMEM52B
ENSG00000115350	0.520598	8.85e-08	POLE4
ENSG00000166579	0.520511	5.97e-11	NDEL1
ENSG00000136560	0.520495	3.38e-19	TANK
ENSG00000183726	0.520357	9.53e-10	TMEM50A
ENSG00000123415	0.520298	4.38e-09	SMUG1
ENSG00000185236	0.520236	6.77e-10	RAB11B
ENSG00000166971	0.520146	0.000189524	AKTIP
ENSG00000198888	0.519972	3.18e-10	MT-ND1
ENSG00000181195	0.519802	0.00894576	PENK
ENSG00000244300	0.519774	5.34e-05	RP11-475N22.4
ENSG00000164258	0.518775	7.16e-11	NDUFS4
ENSG00000134882	0.51873	1.51e-13	UBAC2
ENSG00000183044	0.518514	0.00877363	ABAT
ENSG00000176371	0.518259	4e-09	ZSCAN2
ENSG00000143384	0.518226	1.18e-14	MCL1
ENSG00000156976	0.518192	1.89e-18	EIF4A2
ENSG00000215246	0.518071	0.00517712	RP11-43F13.3
ENSG00000125877	0.51768	1.08e-14	ITPA
ENSG00000184047	0.517329	5.45e-10	DIABLO
ENSG00000198018	0.517012	8.1e-05	ENTPD7
ENSG00000043355	0.516816	1.04e-10	ZIC2
ENSG00000210194	0.51583	3.17e-10	MT-TE
ENSG00000254415	0.51546	0.0098001	SIGLEC14
ENSG00000100271	0.515441	0.000213654	TTLL1
ENSG00000101290	0.515162	6.13e-07	CDS2
ENSG00000143429	0.514912	0.000608754	AC027612.6
ENSG00000145476	0.514769	2.4e-05	CYP4V2
ENSG00000069702	0.51471	0.000870321	TGFBR3
ENSG00000213240	0.514699	1.29e-07	NOTCH2NL
ENSG00000181038	0.514286	8.72e-10	METTL23
ENSG00000109572	0.514268	3.06e-05	CLCN3
ENSG00000198324	0.513699	0.00323323	FAM109A
ENSG00000139350	0.51331	3.9e-08	NEDD1
ENSG00000118689	0.512966	1.06e-10	FOXO3
ENSG00000140931	0.512859	6.14e-15	CMTM3
ENSG00000225830	0.512583	0.00494406	ERCC6
ENSG00000125347	0.5125	4.88e-13	IRF1
ENSG00000196372	0.512141	1.12e-08	ASB13
ENSG00000183060	0.512018	0.000113011	LYSMD4
ENSG00000164099	0.510817	1.03e-25	PRSS12
ENSG00000090905	0.510329	8.33e-09	TNRC6A
ENSG00000047249	0.510205	1.1e-09	ATP6V1H
ENSG00000173083	0.510065	0.000558352	HPSE
ENSG00000152804	0.509577	2.16e-06	HHEX
ENSG00000188243	0.509389	9.9e-07	COMMD6
ENSG00000197780	0.509033	0.000858599	TAF13
ENSG00000059758	0.508462	8.21e-09	CDK17
ENSG00000144741	0.508429	4.32e-09	SLC25A26
ENSG00000205423	0.5084	1.21e-05	CNEP1R1
ENSG00000269378	0.508308	0.00716604	ITGB1P1
ENSG00000139436	0.508295	2.62e-19	GIT2
ENSG00000164597	0.508276	9.94e-08	COG5
ENSG00000256683	0.507617	5.31e-05	ZNF350
ENSG00000117475	0.507594	4.06e-13	BLZF1
ENSG00000241127	0.507232	8.69e-05	YAE1D1
ENSG00000253187	0.507177	0.00918326	HOXA10-AS
ENSG00000149600	0.506873	6.61e-14	COMMD7
ENSG00000167193	0.506829	1.37e-06	CRK
ENSG00000135404	0.5068	5.07e-15	CD63
ENSG00000143033	0.506789	6.98e-13	MTF2
ENSG00000185947	0.506445	2.42e-05	ZNF267
ENSG00000197568	0.506362	0.0448532	HHLA3
ENSG00000114573	0.506362	5.2e-06	ATP6V1A
ENSG00000185716	0.506354	0.000199966	C16orf52
ENSG00000121486	0.506314	0.000111965	TRMT1L
ENSG00000137522	0.506282	1.66e-06	RNF121
ENSG00000116017	0.505754	2.43e-19	ARID3A
ENSG00000005020	0.505624	4.93e-09	SKAP2
ENSG00000157483	0.505606	9.97e-05	MYO1E
ENSG00000126775	0.505508	4.5e-06	ATG14
ENSG00000256537	0.505492	0.00907074	RP11-785H5.1
ENSG00000177426	0.505306	4.89e-08	TGIF1
ENSG00000109016	0.505253	1.86e-06	DHRS7B
ENSG00000164219	0.505219	3.32e-06	PGGT1B
ENSG00000131981	0.505116	2.39e-06	LGALS3
ENSG00000163644	0.505103	0.000548549	PPM1K
ENSG00000122481	0.504673	0.00063376	RWDD3
ENSG00000165669	0.504557	6.13e-13	FAM204A
ENSG00000143612	0.504337	2.5e-15	C1orf43
ENSG00000153574	0.50425	1.04e-13	RPIA
ENSG00000163697	0.503807	6.58e-06	APBB2
ENSG00000138380	0.50328	0.000102907	CARF
ENSG00000115524	0.502664	5.01e-17	SF3B1
ENSG00000141699	0.502644	3.52e-09	FAM134C
ENSG00000103174	0.50247	3.38e-06	NAGPA
ENSG00000134248	0.50238	3.14e-09	LAMTOR5
ENSG00000059728	0.501816	0.000122044	MXD1
ENSG00000205978	0.501364	0.00512972	NYNRIN
ENSG00000144182	0.500913	0.000214718	LIPT1
ENSG00000263986	0.500791	0.0336864	RP11-746M1.1
ENSG00000143195	0.50069	0.00453347	ILDR2
ENSG00000175073	0.500471	1.08e-06	VCPIP1
ENSG00000204923	0.500359	0.0324733	FBXO48
ENSG00000115274	0.50026	3.13e-05	INO80B
ENSG00000163864	-0.500044	0.000480806	NMNAT3
ENSG00000173064	-0.500137	1.14e-08	HECTD4
ENSG00000103152	-0.500237	7.24e-08	MPG
ENSG00000197622	-0.500638	7.05e-19	CDC42SE1
ENSG00000141401	-0.500848	6.34e-07	IMPA2
ENSG00000196074	-0.501086	0.0359921	SYCP2
ENSG00000235106	-0.501514	4.19e-06	LINC00094
ENSG00000123384	-0.501796	0.00918899	LRP1
ENSG00000183486	-0.501881	2.87e-15	MX2
ENSG00000130158	-0.502243	5.78e-07	DOCK6
ENSG00000015133	-0.502549	5.41e-13	CCDC88C
ENSG00000130175	-0.502871	6.11e-14	PRKCSH
ENSG00000204622	-0.502878	1.7e-07	HLA-J
ENSG00000120915	-0.503094	0.000230846	EPHX2
ENSG00000138080	-0.503744	0.00140058	EMILIN1
ENSG00000105464	-0.504309	2.18e-07	GRIN2D
ENSG00000165724	-0.504471	2.1e-11	ZMYND19
ENSG00000174791	-0.504473	0.00100844	RIN1
ENSG00000180900	-0.505116	1.25e-20	SCRIB
ENSG00000170515	-0.505624	4.65e-23	PA2G4
ENSG00000101346	-0.506105	5.02e-14	POFUT1
ENSG00000143515	-0.506144	9.79e-10	ATP8B2
ENSG00000114439	-0.506717	9.1e-08	BBX
ENSG00000119509	-0.506738	6.29e-07	INVS
ENSG00000102921	-0.506827	3.3e-11	N4BP1
ENSG00000141298	-0.50695	2.23e-07	SSH2
ENSG00000107957	-0.507297	1.09e-05	SH3PXD2A
ENSG00000160062	-0.507301	0.000447601	ZBTB8A
ENSG00000100490	-0.507325	0.00194199	CDKL1
ENSG00000215021	-0.507728	1.02e-17	PHB2
ENSG00000108292	-0.507784	7.11e-13	MLLT6
ENSG00000177951	-0.508463	4.54e-17	BET1L
ENSG00000131668	-0.508481	6.03e-06	BARX1
ENSG00000240771	-0.508513	0.002363	ARHGEF25
ENSG00000171824	-0.508635	5.91e-13	EXOSC10
ENSG00000162430	-0.508765	6.65e-09	SEPN1
ENSG00000197713	-0.508796	1.28e-06	RPE
ENSG00000132589	-0.5092	1.49e-14	FLOT2
ENSG00000232445	-0.509289	0.00110636	RP11-132A1.4
ENSG00000134684	-0.509481	1.41e-23	YARS
ENSG00000160211	-0.510494	6.27e-15	G6PD
ENSG00000086062	-0.510519	1.11e-09	B4GALT1
ENSG00000259305	-0.510748	0.0232992	ZHX1-C8ORF76
ENSG00000105771	-0.510784	1.38e-11	SMG9
ENSG00000135451	-0.510907	4.16e-06	TROAP
ENSG00000071054	-0.511475	8.07e-12	MAP4K4
ENSG00000134516	-0.511508	3.13e-13	DOCK2
ENSG00000004478	-0.511995	1.54e-12	FKBP4
ENSG00000243753	-0.513575	0.00712106	HLA-L
ENSG00000175221	-0.51364	2.68e-11	MED16
ENSG00000101017	-0.513741	0.00135388	CD40
ENSG00000100106	-0.513767	1.22e-11	TRIOBP
ENSG00000100344	-0.514028	0.0461666	PNPLA3
ENSG00000188343	-0.514098	0.00012171	FAM92A1
ENSG00000246859	-0.514448	0.0165851	STARD4-AS1
ENSG00000175048	-0.514568	0.00238784	ZDHHC14
ENSG00000138134	-0.515325	0.00481836	STAMBPL1
ENSG00000149182	-0.515554	5.19e-16	ARFGAP2
ENSG00000197982	-0.515812	6.72e-06	C1orf122
ENSG00000118412	-0.51603	6.28e-14	CASP8AP2
ENSG00000095370	-0.516421	0.000687849	SH2D3C
ENSG00000091262	-0.516979	0.00541222	ABCC6
ENSG00000114473	-0.517181	0.00997762	IQCG
ENSG00000141504	-0.517335	0.0121185	SAT2
ENSG00000268006	-0.517472	1.6e-05	PTOV1-AS1
ENSG00000168803	-0.517557	1.2e-08	ADAL
ENSG00000160917	-0.517593	4.37e-14	CPSF4
ENSG00000128408	-0.517658	0.0115378	RIBC2
ENSG00000119231	-0.518201	1.88e-10	SENP5
ENSG00000160193	-0.518256	1.7e-10	WDR4
ENSG00000135976	-0.518312	0.011892	ANKRD36
ENSG00000254726	-0.518396	5.37e-09	MEX3A
ENSG00000071537	-0.518608	4.45e-09	SEL1L
ENSG00000182944	-0.518654	4.64e-31	EWSR1
ENSG00000115661	-0.519029	8.03e-10	STK16
ENSG00000120913	-0.519067	4.34e-11	PDLIM2
ENSG00000186767	-0.519204	1.51e-06	SPIN4
ENSG00000141526	-0.519215	9.04e-12	SLC16A3
ENSG00000173846	-0.519455	0.000994775	PLK3
ENSG00000140534	-0.519457	2.06e-12	TICRR
ENSG00000141002	-0.519779	4.54e-13	TCF25
ENSG00000260917	-0.519793	0.00111705	RP11-57H14.4
ENSG00000226266	-0.519999	0.049714	AC009961.3
ENSG00000174177	-0.52011	1.46e-09	CTU2
ENSG00000166963	-0.520648	0.0308173	MAP1A
ENSG00000251379	-0.520808	0.0261566	RP11-484O2.1
ENSG00000118162	-0.520849	8.7e-07	KPTN
ENSG00000094916	-0.521271	1.66e-10	CBX5
ENSG00000170004	-0.521543	3.93e-08	CHD3
ENSG00000130702	-0.522485	0.0142874	LAMA5
ENSG00000196118	-0.522675	7e-05	C16orf93
ENSG00000135046	-0.522988	3e-13	ANXA1
ENSG00000138073	-0.523146	1.76e-16	PREB
ENSG00000246067	-0.523153	0.0191899	RAB30-AS1
ENSG00000172534	-0.523221	7.75e-12	HCFC1
ENSG00000214654	-0.523295	0.0414355	RP11-27I1.4
ENSG00000272767	-0.523309	0.0246055	JMJD1C-AS1
ENSG00000183137	-0.523332	3.22e-09	CEP57L1
ENSG00000110628	-0.523378	0.00144909	SLC22A18
ENSG00000160051	-0.524169	0.000776485	IQCC
ENSG00000188827	-0.524224	1.24e-08	SLX4
ENSG00000119900	-0.524453	7.93e-12	OGFRL1
ENSG00000265784	-0.524613	0.0312478	RP1-56K13.3
ENSG00000164877	-0.524895	0.000459707	MICALL2
ENSG00000076770	-0.525104	0.000179	MBNL3
ENSG00000204304	-0.525174	2.96e-22	PBX2
ENSG00000025708	-0.525781	3.65e-05	TYMP
ENSG00000184897	-0.525896	1.76e-05	H1FX
ENSG00000176101	-0.526048	1.82e-08	SSNA1
ENSG00000046651	-0.526641	1.89e-09	OFD1
ENSG00000140263	-0.527382	2.15e-14	SORD
ENSG00000258056	-0.527536	0.0398921	RP11-644F5.11
ENSG00000233404	-0.527759	0.0311166	FLJ20373
ENSG00000151690	-0.527873	0.000332632	MFSD6
ENSG00000065060	-0.528664	1.7e-09	UHRF1BP1
ENSG00000104738	-0.528731	2.97e-27	MCM4
ENSG00000151233	-0.528827	5.18e-05	GXYLT1
ENSG00000150995	-0.529137	1.25e-07	ITPR1
ENSG00000177084	-0.529208	9.36e-14	POLE
ENSG00000132017	-0.529215	9.58e-16	DCAF15
ENSG00000164291	-0.529276	0.0026454	ARSK
ENSG00000088826	-0.529772	5.42e-05	SMOX
ENSG00000181852	-0.529959	4.9e-17	RNF41
ENSG00000156052	-0.530004	6.51e-07	GNAQ
ENSG00000100288	-0.530194	0.00862996	CHKB
ENSG00000126012	-0.530725	2.66e-18	KDM5C
ENSG00000188971	-0.530929	4.94e-11	RP11-427H3.3
ENSG00000162521	-0.531166	5.71e-26	RBBP4
ENSG00000172716	-0.531536	1.72e-19	SLFN11
ENSG00000186532	-0.532027	4.48e-06	SMYD4
ENSG00000181817	-0.532352	7.99e-07	LSM10
ENSG00000183864	-0.532458	5.72e-08	TOB2
ENSG00000111707	-0.532831	1.81e-11	SUDS3
ENSG00000117448	-0.532948	5.14e-17	AKR1A1
ENSG00000170145	-0.533094	1.51e-06	SIK2
ENSG00000124356	-0.533127	2.9e-14	STAMBP
ENSG00000158161	-0.533347	2.2e-09	EYA3
ENSG00000140526	-0.533443	6.29e-08	ABHD2
ENSG00000213977	-0.533578	6.43e-09	TAX1BP3
ENSG00000111644	-0.53376	0.0289675	ACRBP
ENSG00000065057	-0.534153	1.96e-09	NTHL1
ENSG00000131401	-0.53417	2.54e-06	NAPSB
ENSG00000148803	-0.534349	8.85e-08	FUOM
ENSG00000122707	-0.534723	1.11e-07	RECK
ENSG00000163702	-0.534823	0.0110668	IL17RC
ENSG00000173273	-0.535156	2.35e-07	TNKS
ENSG00000151835	-0.535471	1.75e-06	SACS
ENSG00000235105	-0.535783	0.0414184	RP11-329A14.1
ENSG00000143499	-0.537121	1.2e-14	SMYD2
ENSG00000104973	-0.537139	1.52e-08	MED25
ENSG00000139055	-0.537797	0.0354898	ERP27
ENSG00000236144	-0.538119	0.00148155	AD000090.2
ENSG00000108465	-0.538199	0.000924679	CDK5RAP3
ENSG00000089597	-0.538237	5.96e-15	GANAB
ENSG00000105135	-0.538242	2.87e-13	ILVBL
ENSG00000111371	-0.538369	1.96e-08	SLC38A1
ENSG00000068796	-0.53861	5e-10	KIF2A
ENSG00000131153	-0.538694	2.07e-11	GINS2
ENSG00000139625	-0.538728	0.0198138	MAP3K12
ENSG00000105953	-0.539088	2.13e-12	OGDH
ENSG00000006712	-0.539473	3.76e-19	PAF1
ENSG00000137338	-0.539751	2.21e-06	PGBD1
ENSG00000137133	-0.540055	3.28e-06	HINT2
ENSG00000081913	-0.540108	1.9e-09	PHLPP1
ENSG00000169689	-0.540544	3.96e-10	STRA13
ENSG00000172794	-0.540734	0.00172764	RAB37
ENSG00000132002	-0.54079	1.84e-07	DNAJB1
ENSG00000178952	-0.541263	1.48e-26	TUFM
ENSG00000179085	-0.54172	2.62e-06	DPM3
ENSG00000138161	-0.541746	0.0390184	CUZD1
ENSG00000136643	-0.541829	4.44e-05	RPS6KC1
ENSG00000160688	-0.541882	1.89e-20	FLAD1
ENSG00000140479	-0.542115	1.77e-11	PCSK6
ENSG00000154134	-0.542261	0.0253149	ROBO3
ENSG00000148187	-0.54227	1.22e-09	MRRF
ENSG00000196810	-0.542535	1.67e-09	CTBP1-AS2
ENSG00000156711	-0.542871	7.74e-05	MAPK13
ENSG00000135439	-0.543211	2.07e-11	AGAP2
ENSG00000172893	-0.54347	0.000424964	DHCR7
ENSG00000100767	-0.543996	0.000499201	PAPLN
ENSG00000257883	-0.5444	2.82e-08	RP11-497G19.1
ENSG00000115241	-0.545054	2.86e-19	PPM1G
ENSG00000077782	-0.545394	6.84e-08	FGFR1
ENSG00000108509	-0.545771	1.5e-07	CAMTA2
ENSG00000180834	-0.545916	0.000773952	MAP6D1
ENSG00000141576	-0.546469	0.0153044	RNF157
ENSG00000244306	-0.5465	3.2e-10	CTD-2314B22.3
ENSG00000178752	-0.546654	1.38e-07	FAM132B
ENSG00000096070	-0.546744	6.91e-19	BRPF3
ENSG00000187609	-0.547167	0.001434	EXD3
ENSG00000100299	-0.547228	0.000643947	ARSA
ENSG00000167543	-0.547544	9.56e-09	TP53I13
ENSG00000263136	-0.547633	3.31e-07	PAGR1
ENSG00000139726	-0.547647	5.9e-09	DENR
ENSG00000260997	-0.547976	0.000434332	RP4-647J21.1
ENSG00000082146	-0.548983	2.02e-12	STRADB
ENSG00000166507	-0.549229	3.35e-05	NDST2
ENSG00000102125	-0.549325	1.05e-09	TAZ
ENSG00000175215	-0.549844	6.07e-23	CTDSP2
ENSG00000101940	-0.550142	2.4e-08	WDR13
ENSG00000269837	-0.550573	0.0486644	RP11-15H20.5
ENSG00000231389	-0.550602	0.0271493	HLA-DPA1
ENSG00000184887	-0.551104	1.54e-10	BTBD6
ENSG00000161558	-0.551287	2.87e-06	TMEM143
ENSG00000166825	-0.551573	7.14e-13	ANPEP
ENSG00000183458	-0.551904	0.0392258	RP11-958N24.1
ENSG00000040608	-0.552444	0.0290062	RTN4R
ENSG00000215041	-0.552493	3.54e-05	NEURL4
ENSG00000114650	-0.552662	3.51e-21	SCAP
ENSG00000125734	-0.552905	7.56e-12	GPR108
ENSG00000137802	-0.553102	4.31e-06	MAPKBP1
ENSG00000095906	-0.553585	9.57e-12	NUBP2
ENSG00000166888	-0.553905	2.43e-10	STAT6
ENSG00000257270	-0.554173	0.0310077	RP11-521B24.5
ENSG00000197472	-0.554346	5.15e-07	ZNF695
ENSG00000176542	-0.554523	1.62e-07	KIAA2018
ENSG00000186665	-0.554757	7.83e-06	C17orf58
ENSG00000188895	-0.555174	6.31e-19	MSL1
ENSG00000221968	-0.555229	0.00313921	FADS3
ENSG00000101224	-0.556733	2.03e-14	CDC25B
ENSG00000087111	-0.556945	8.83e-19	PIGS
ENSG00000203896	-0.557102	0.0186643	LIME1
ENSG00000012963	-0.557536	3.25e-14	UBR7
ENSG00000096996	-0.557593	0.000858154	IL12RB1
ENSG00000143624	-0.557958	1.86e-09	INTS3
ENSG00000105700	-0.558233	7.96e-24	KXD1
ENSG00000124772	-0.558264	0.0490972	CPNE5
ENSG00000128346	-0.558279	0.0201967	C22orf23
ENSG00000086758	-0.558557	5.6e-08	HUWE1
ENSG00000153898	-0.558619	1.48e-15	MCOLN2
ENSG00000161405	-0.559001	0.0122479	IKZF3
ENSG00000101194	-0.559285	5.73e-07	SLC17A9
ENSG00000137817	-0.559518	0.000106767	PARP6
ENSG00000103489	-0.560111	1.05e-08	XYLT1
ENSG00000070404	-0.560326	0.00313369	FSTL3
ENSG00000168010	-0.56034	0.000240485	ATG16L2
ENSG00000214706	-0.560387	1.51e-25	IFRD2
ENSG00000231711	-0.560911	0.0198986	LINC00899
ENSG00000106290	-0.561152	1.28e-12	TAF6
ENSG00000139725	-0.561324	3.79e-05	RHOF
ENSG00000107140	-0.561343	5.78e-05	TESK1
ENSG00000048471	-0.561793	1.8e-07	SNX29
ENSG00000111667	-0.562273	4.35e-19	USP5
ENSG00000070614	-0.562645	4.21e-08	NDST1
ENSG00000138439	-0.562678	4.09e-07	FAM117B
ENSG00000240694	-0.563423	0.0300182	PNMA2
ENSG00000124444	-0.563515	2.08e-07	ZNF576
ENSG00000155561	-0.564071	3.98e-18	NUP205
ENSG00000165548	-0.564205	0.033783	TMEM63C
ENSG00000177728	-0.564209	5.15e-06	KIAA0195
ENSG00000125319	-0.564227	3.91e-07	C17orf53
ENSG00000259658	-0.564568	0.0100643	RP11-89K11.1
ENSG00000186998	-0.5646	0.00512754	EMID1
ENSG00000170915	-0.564999	0.000140657	PAQR8
ENSG00000261052	-0.565065	0.000255507	SULT1A3
ENSG00000154102	-0.565227	0.000284317	C16orf74
ENSG00000185347	-0.565245	3.65e-10	C14orf80
ENSG00000272201	-0.565469	0.000290918	U47924.30
ENSG00000178814	-0.565489	0.00194698	OPLAH
ENSG00000205746	-0.5655	6.2e-05	RP11-1212A22.1
ENSG00000119685	-0.565614	1.56e-12	TTLL5
ENSG00000212694	-0.566403	0.00206732	AC084018.1
ENSG00000144589	-0.566658	3.65e-07	STK11IP
ENSG00000265148	-0.566658	8.27e-06	BZRAP1-AS1
ENSG00000108262	-0.566695	3.55e-15	GIT1
ENSG00000116396	-0.567334	0.000237993	KCNC4
ENSG00000141971	-0.567433	1.31e-07	MVB12A
ENSG00000268516	-0.568516	0.0270871	CTD-3138B18.5
ENSG00000171574	-0.568744	3e-08	ZNF584
ENSG00000166444	-0.568806	0.0337805	ST5
ENSG00000134152	-0.568999	1.66e-07	KATNBL1
ENSG00000169718	-0.56921	1.13e-17	DUS1L
ENSG00000188931	-0.569226	0.0150275	C1orf192
ENSG00000183386	-0.57	9.39e-06	FHL3
ENSG00000197275	-0.570066	1.23e-05	RAD54B
ENSG00000196476	-0.570162	4.08e-05	C20orf96
ENSG00000164975	-0.570193	4.81e-11	SNAPC3
ENSG00000047936	-0.570643	1.31e-06	ROS1
ENSG00000033327	-0.570644	2.12e-10	GAB2
ENSG00000099331	-0.57092	2.55e-13	MYO9B
ENSG00000064393	-0.570924	6.81e-05	HIPK2
ENSG00000132361	-0.571731	1.07e-26	CLUH
ENSG00000015285	-0.572352	1.13e-18	WAS
ENSG00000159921	-0.572889	7.5e-15	GNE
ENSG00000162437	-0.57304	0.000599757	RAVER2
ENSG00000177542	-0.573411	1.83e-10	SLC25A22
ENSG00000164362	-0.573565	0.000220905	TERT
ENSG00000104129	-0.573596	1.57e-06	DNAJC17
ENSG00000108588	-0.574137	3.74e-15	CCDC47
ENSG00000117597	-0.574472	3.78e-13	DIEXF
ENSG00000074370	-0.57472	6.5e-15	ATP2A3
ENSG00000068903	-0.575021	1.24e-12	SIRT2
ENSG00000104881	-0.575508	0.00413072	PPP1R13L
ENSG00000083093	-0.575671	8.5e-17	PALB2
ENSG00000166321	-0.575676	0.00464597	NUDT13
ENSG00000259834	-0.575935	0.00311121	RP11-284N8.3
ENSG00000166326	-0.576678	5.97e-08	TRIM44
ENSG00000198909	-0.576778	1.33e-11	MAP3K3
ENSG00000127804	-0.576958	2.15e-15	METTL16
ENSG00000162849	-0.577512	1.57e-07	KIF26B
ENSG00000108963	-0.577816	9.39e-11	DPH1
ENSG00000177272	-0.577854	0.000495252	KCNA3
ENSG00000184730	-0.578519	2.59e-09	APOBR
ENSG00000076928	-0.578744	2.96e-15	ARHGEF1
ENSG00000101751	-0.578847	9e-06	POLI
ENSG00000269825	-0.579235	0.000110326	CTD-3099C6.9
ENSG00000135124	-0.579263	1.38e-06	P2RX4
ENSG00000214753	-0.579999	2.42e-23	HNRNPUL2
ENSG00000106327	-0.580118	0.0447753	TFR2
ENSG00000198874	-0.580207	4.43e-12	TYW1
ENSG00000206077	-0.580931	0.000239221	ZDHHC11B
ENSG00000110719	-0.581026	3.9e-07	TCIRG1
ENSG00000267957	-0.581111	0.0331541	RP11-178G16.4
ENSG00000185761	-0.581468	0.000178082	ADAMTSL5
ENSG00000100263	-0.582017	8.31e-06	RHBDD3
ENSG00000249908	-0.582299	0.0144028	CTD-2589H19.4
ENSG00000100239	-0.582505	1.5e-12	PPP6R2
ENSG00000256269	-0.582696	3.42e-21	HMBS
ENSG00000090621	-0.58302	1.8e-25	PABPC4
ENSG00000171791	-0.583899	2.24e-12	BCL2
ENSG00000085433	-0.584138	4.02e-09	WDR47
ENSG00000178199	-0.584234	3.21e-05	ZC3H12D
ENSG00000217648	-0.584322	0.00972253	RP1-95L4.4
ENSG00000136449	-0.584737	0.0391573	MYCBPAP
ENSG00000012048	-0.584866	2.45e-18	BRCA1
ENSG00000167202	-0.585003	2.41e-21	TBC1D2B
ENSG00000130590	-0.585053	4.22e-07	SAMD10
ENSG00000243766	-0.585742	7.26e-07	HOTTIP
ENSG00000160214	-0.585761	6.11e-21	RRP1
ENSG00000131721	-0.586879	3.5e-20	RHOXF2
ENSG00000128274	-0.587359	0.046658	A4GALT
ENSG00000143466	-0.587606	6.59e-14	IKBKE
ENSG00000111801	-0.587659	5.71e-05	BTN3A3
ENSG00000152689	-0.58767	0.00347937	RASGRP3
ENSG00000134318	-0.588142	8.46e-14	ROCK2
ENSG00000205544	-0.58831	1.1e-05	TMEM256
ENSG00000253159	-0.588495	8.38e-06	PCDHGA12
ENSG00000263826	-0.58904	0.0024887	RP11-573D15.9
ENSG00000103222	-0.58906	2.53e-14	ABCC1
ENSG00000128973	-0.589458	7.83e-24	CLN6
ENSG00000133065	-0.590216	3.15e-13	SLC41A1
ENSG00000184574	-0.590599	0.0160241	LPAR5
ENSG00000179195	-0.590707	1.12e-13	ZNF664
ENSG00000187792	-0.59084	0.00133757	ZNF70
ENSG00000134909	-0.59161	3.56e-06	ARHGAP32
ENSG00000268861	-0.591647	0.00514016	CTD-2207O23.3
ENSG00000247092	-0.591701	0.00100284	SNHG10
ENSG00000070371	-0.591852	1.7e-17	CLTCL1
ENSG00000123892	-0.59205	0.0214998	RAB38
ENSG00000100241	-0.592188	8.65e-23	SBF1
ENSG00000235999	-0.592846	0.000973099	RP11-403I13.8
ENSG00000179222	-0.593213	2.71e-07	MAGED1
ENSG00000099800	-0.593526	6.25e-19	TIMM13
ENSG00000241015	-0.59388	1.09e-09	TPM3P9
ENSG00000112144	-0.59395	8.49e-10	ICK
ENSG00000184702	-0.594085	2.03e-13	2005-09-01
ENSG00000123600	-0.594196	3.63e-15	METTL8
ENSG00000061273	-0.594251	7.23e-13	HDAC7
ENSG00000260000	-0.594255	0.0468666	RP3-467N11.1
ENSG00000268220	-0.594288	0.0175063	RP11-379K17.12
ENSG00000269972	-0.594853	0.00954278	RP3-430N8.10
ENSG00000115526	-0.594939	3.32e-15	CHST10
ENSG00000130812	-0.59508	0.00277614	ANGPTL6
ENSG00000148408	-0.595177	0.0245449	CACNA1B
ENSG00000171914	-0.595228	2.38e-09	TLN2
ENSG00000261556	-0.595293	0.000965588	RP11-296I10.6
ENSG00000089820	-0.595416	5e-07	ARHGAP4
ENSG00000196912	-0.595627	0.0110959	ANKRD36B
ENSG00000010803	-0.595956	4.36e-24	SCMH1
ENSG00000258441	-0.596873	2.23e-10	LINC00641
ENSG00000125354	-0.597202	5.8e-19	2006-09-01
ENSG00000122863	-0.597299	0.00142546	CHST3
ENSG00000257594	-0.597313	0.00148353	GALNT4
ENSG00000070814	-0.597735	5.44e-20	TCOF1
ENSG00000156858	-0.598012	1.24e-11	PRR14
ENSG00000247746	-0.598044	0.0123815	USP51
ENSG00000087589	-0.598508	0.016184	CASS4
ENSG00000130723	-0.598656	4.45e-19	PRRC2B
ENSG00000205918	-0.598764	0.000393443	PDPK2
ENSG00000115977	-0.599003	1.43e-06	AAK1
ENSG00000121892	-0.599057	5.68e-18	PDS5A
ENSG00000169062	-0.599313	2.69e-15	UPF3A
ENSG00000126821	-0.599328	0.00840473	SGPP1
ENSG00000055332	-0.59948	3.58e-13	EIF2AK2
ENSG00000204427	-0.600136	4.7e-15	ABHD16A
ENSG00000147570	-0.600331	0.0418823	DNAJC5B
ENSG00000229227	-0.600515	0.0348916	RP11-38L15.2
ENSG00000111641	-0.601127	7.63e-28	NOP2
ENSG00000099308	-0.601155	2.52e-09	MAST3
ENSG00000171016	-0.60124	0.000582084	PYGO1
ENSG00000166126	-0.60125	0.00240618	AMN
ENSG00000115317	-0.601578	1.25e-13	HTRA2
ENSG00000224078	-0.601765	1.54e-14	SNHG14
ENSG00000072786	-0.601773	9.03e-25	STK10
ENSG00000163131	-0.601806	8.21e-18	CTSS
ENSG00000160818	-0.601892	1.34e-20	GPATCH4
ENSG00000268790	-0.602315	0.00913171	CTC-429P9.4
ENSG00000179840	-0.602464	0.00114748	C1orf200
ENSG00000126259	-0.602723	0.000109707	KIRREL2
ENSG00000240024	-0.602735	0.000137808	LINC00888
ENSG00000233327	-0.60293	0.0145596	USP32P2
ENSG00000177303	-0.602969	0.000209274	CASKIN2
ENSG00000091640	-0.60306	1.88e-08	SPAG7
ENSG00000116649	-0.603213	2.16e-13	SRM
ENSG00000167771	-0.603979	0.000429168	RCOR2
ENSG00000106080	-0.604094	8.01e-07	FKBP14
ENSG00000139437	-0.604304	9.71e-15	TCHP
ENSG00000102054	-0.604516	5.15e-30	RBBP7
ENSG00000256007	-0.605182	0.0292767	ARAP1-AS1
ENSG00000197586	-0.605373	9.54e-20	ENTPD6
ENSG00000243749	-0.605392	5.25e-05	ZMYM6NB
ENSG00000167900	-0.605509	4.27e-19	TK1
ENSG00000267321	-0.605774	0.0023462	RP11-1094M14.11
ENSG00000159199	-0.605835	2.23e-16	ATP5G1
ENSG00000157303	-0.605879	1.13e-08	SUSD3
ENSG00000198130	-0.606307	2.58e-12	HIBCH
ENSG00000260107	-0.606359	4.84e-05	AC005606.15
ENSG00000163389	-0.606726	2.24e-11	POGLUT1
ENSG00000114745	-0.607718	1.46e-15	GORASP1
ENSG00000058453	-0.607855	0.00038651	CROCC
ENSG00000234420	-0.608854	0.0014266	ZNF37BP
ENSG00000147206	-0.609937	7.18e-07	NXF3
ENSG00000213366	-0.610325	0.00305192	GSTM2
ENSG00000143476	-0.610424	8.81e-19	DTL
ENSG00000168427	-0.610646	0.0022527	KLHL30
ENSG00000198689	-0.610656	3.73e-07	SLC9A6
ENSG00000166278	-0.61131	0.0117033	C2
ENSG00000197448	-0.611394	6.37e-17	GSTK1
ENSG00000258092	-0.611557	0.000367222	RP4-816N1.7
ENSG00000187902	-0.611608	0.000399515	SHISA7
ENSG00000148341	-0.611659	1.54e-08	SH3GLB2
ENSG00000130244	-0.612245	3.66e-06	FAM98C
ENSG00000177989	-0.61259	0.0433799	ODF3B
ENSG00000182551	-0.613073	1.95e-20	ADI1
ENSG00000125869	-0.613103	3.98e-26	LAMP5
ENSG00000177963	-0.613197	3.86e-23	RIC8A
ENSG00000097096	-0.613938	0.000265196	SYDE2
ENSG00000051382	-0.614209	7.58e-15	PIK3CB
ENSG00000215695	-0.614422	0.0089597	RSC1A1
ENSG00000078487	-0.614493	0.00534331	ZCWPW1
ENSG00000185803	-0.614535	1.39e-15	SLC52A2
ENSG00000108797	-0.614874	0.0304158	CNTNAP1
ENSG00000126453	-0.616148	3.56e-16	BCL2L12
ENSG00000221988	-0.616189	6.7e-09	PPT2
ENSG00000175224	-0.616994	8.11e-25	ATG13
ENSG00000231113	-0.61722	0.00495254	RP3-475N16.1
ENSG00000221890	-0.61767	0.00456773	NPTXR
ENSG00000072042	-0.617679	1.19e-14	RDH11
ENSG00000197879	-0.617684	2.04e-12	MYO1C
ENSG00000170638	-0.618185	5.1e-09	TRABD
ENSG00000147168	-0.618409	3.25e-05	IL2RG
ENSG00000197226	-0.618769	1.56e-22	TBC1D9B
ENSG00000130270	-0.619135	1.14e-05	ATP8B3
ENSG00000188846	-0.619252	3.81e-19	RPL14
ENSG00000157870	-0.619354	3.03e-06	FAM213B
ENSG00000206195	-0.619476	9.2e-09	AP000525.9
ENSG00000185133	-0.62008	0.0376418	INPP5J
ENSG00000183751	-0.620174	1.08e-19	TBL3
ENSG00000069812	-0.62042	0.0348928	HES2
ENSG00000119139	-0.62084	4.4e-08	TJP2
ENSG00000134569	-0.621029	0.0211822	LRP4
ENSG00000223508	-0.621592	0.00831529	RPL23AP53
ENSG00000178921	-0.621643	2.01e-21	PFAS
ENSG00000100099	-0.621689	2.24e-14	HPS4
ENSG00000198730	-0.621977	4.05e-14	CTR9
ENSG00000196865	-0.622477	6.99e-10	NHLRC2
ENSG00000108379	-0.622678	1.8e-06	WNT3
ENSG00000196998	-0.623705	2.43e-07	WDR45
ENSG00000269893	-0.62455	2.02e-11	SNHG8
ENSG00000139637	-0.625432	4.81e-14	C12orf10
ENSG00000107404	-0.625834	2.5e-16	DVL1
ENSG00000148840	-0.625893	2.14e-27	PPRC1
ENSG00000100243	-0.626299	7.05e-19	CYB5R3
ENSG00000154642	-0.626492	3.49e-07	C21orf91
ENSG00000102967	-0.62713	3.9e-11	DHODH
ENSG00000100225	-0.627193	1.11e-21	FBXO7
ENSG00000016864	-0.627244	3.89e-15	GLT8D1
ENSG00000103326	-0.627488	2.13e-25	CAPN15
ENSG00000106976	-0.627999	6.1e-10	DNM1
ENSG00000101400	-0.628582	0.0018618	SNTA1
ENSG00000056661	-0.629624	0.000306963	PCGF2
ENSG00000137076	-0.629726	1.25e-23	TLN1
ENSG00000128602	-0.629789	1.78e-05	SMO
ENSG00000173621	-0.629904	6.66e-13	LRFN4
ENSG00000197965	-0.630458	1.12e-07	MPZL1
ENSG00000196739	-0.630552	0.000811981	COL27A1
ENSG00000148400	-0.630636	1.09e-17	NOTCH1
ENSG00000169871	-0.631151	1.5e-07	TRIM56
ENSG00000163932	-0.631838	2.11e-27	PRKCD
ENSG00000197603	-0.631891	1.05e-07	C5orf42
ENSG00000152990	-0.632546	2.31e-16	GPR125
ENSG00000178605	-0.632768	1.29e-13	GTPBP6
ENSG00000127418	-0.632891	1.29e-13	FGFRL1
ENSG00000143303	-0.633075	6.49e-11	RRNAD1
ENSG00000160404	-0.633712	2.13e-15	TOR2A
ENSG00000160298	-0.633813	9.48e-06	C21orf58
ENSG00000133316	-0.633887	1.27e-18	WDR74
ENSG00000178115	-0.634021	0.049593	GOLGA8Q
ENSG00000250988	-0.634065	0.000802065	RP11-752G15.6
ENSG00000270145	-0.634068	0.00873693	CTD-2267D19.6
ENSG00000160948	-0.63545	4.78e-13	VPS28
ENSG00000146094	-0.635559	1.23e-08	DOK3
ENSG00000103175	-0.635663	0.0016349	WFDC1
ENSG00000243207	-0.635708	0.00252613	PPAN-P2RY11
ENSG00000072071	-0.636115	2.95e-13	LPHN1
ENSG00000130005	-0.636759	5.05e-10	GAMT
ENSG00000131067	-0.636978	1.54e-05	GGT7
ENSG00000139438	-0.637365	4.82e-07	FAM222A
ENSG00000106772	-0.637497	0.0281595	PRUNE2
ENSG00000123146	-0.637622	2.68e-15	CD97
ENSG00000011405	-0.637687	7.21e-07	PIK3C2A
ENSG00000170962	-0.637945	0.0158157	PDGFD
ENSG00000162129	-0.638225	1.93e-15	CLPB
ENSG00000145214	-0.639782	9.08e-08	DGKQ
ENSG00000127124	-0.640159	2.85e-10	HIVEP3
ENSG00000106415	-0.64085	5.61e-12	GLCCI1
ENSG00000075702	-0.641257	1.72e-10	WDR62
ENSG00000185187	-0.641303	1.77e-06	SIGIRR
ENSG00000248593	-0.641363	0.0180086	DSTNP2
ENSG00000167395	-0.641564	2.11e-24	ZNF646
ENSG00000187266	-0.641674	4.09e-07	EPOR
ENSG00000183401	-0.641735	0.0033928	CCDC159
ENSG00000179403	-0.642273	0.047788	VWA1
ENSG00000225697	-0.642415	1.03e-08	SLC26A6
ENSG00000181830	-0.642567	2.45e-09	SLC35C1
ENSG00000188342	-0.642667	2.97e-18	GTF2F2
ENSG00000136193	-0.643047	1.74e-10	SCRN1
ENSG00000160305	-0.643129	1.74e-16	DIP2A
ENSG00000254470	-0.643248	4.79e-21	AP5B1
ENSG00000116698	-0.643554	5.96e-18	SMG7
ENSG00000204209	-0.643778	2.79e-27	DAXX
ENSG00000182253	-0.643789	7.84e-09	SYNM
ENSG00000108840	-0.644405	1.45e-13	HDAC5
ENSG00000213398	-0.645005	0.00317286	LCAT
ENSG00000226950	-0.645367	3.43e-15	DANCR
ENSG00000165156	-0.645792	3.24e-12	ZHX1
ENSG00000179091	-0.645799	1.15e-18	CYC1
ENSG00000196187	-0.645848	2.8e-07	TMEM63A
ENSG00000019582	-0.645922	1.11e-21	CD74
ENSG00000168781	-0.646011	6.58e-16	PPIP5K1
ENSG00000164849	-0.646255	0.00744992	GPR146
ENSG00000112297	-0.64664	7.83e-11	AIM1
ENSG00000176444	-0.647311	3.87e-07	CLK2
ENSG00000004455	-0.647646	3.14e-41	AK2
ENSG00000182459	-0.647651	0.0485592	TEX19
ENSG00000168005	-0.648017	3.2e-15	C11orf84
ENSG00000174111	-0.648309	4.89e-05	SOCS7
ENSG00000178252	-0.64851	2.25e-22	WDR6
ENSG00000085872	-0.650365	4.97e-24	CHERP
ENSG00000127561	-0.650552	0.026091	SYNGR3
ENSG00000187778	-0.651007	7.87e-34	MCRS1
ENSG00000100418	-0.651208	1.31e-26	DESI1
ENSG00000262246	-0.65129	1.97e-08	CORO7
ENSG00000242943	-0.652244	0.0342003	NKAIN1P1
ENSG00000130844	-0.652396	0.000930227	ZNF331
ENSG00000183828	-0.652643	1.46e-06	NUDT14
ENSG00000136908	-0.652899	1.22e-14	DPM2
ENSG00000115884	-0.653095	0.0148717	SDC1
ENSG00000140983	-0.65396	1.53e-09	RHOT2
ENSG00000203993	-0.654302	5.72e-05	C9orf37
ENSG00000259363	-0.654595	0.000416814	CTD-2054N24.2
ENSG00000122035	-0.654947	0.00315929	RASL11A
ENSG00000134184	-0.655855	8.61e-21	GSTM1
ENSG00000152413	-0.655873	8.03e-08	HOMER1
ENSG00000105393	-0.655877	2.15e-23	BABAM1
ENSG00000065150	-0.656068	8.39e-28	IPO5
ENSG00000168710	-0.656191	1.39e-25	AHCYL1
ENSG00000099949	-0.656447	1.5e-11	LZTR1
ENSG00000142552	-0.656537	0.00101642	RCN3
ENSG00000238287	-0.65683	0.0155805	RP11-656D10.3
ENSG00000165802	-0.656984	5.13e-23	NSMF
ENSG00000081386	-0.657269	8.82e-12	ZNF510
ENSG00000197343	-0.657637	9.18e-24	ZNF655
ENSG00000161955	-0.658266	7.2e-08	TNFSF13
ENSG00000125434	-0.658323	3.66e-05	SLC25A35
ENSG00000254559	-0.659094	0.0217761	RP11-304M2.5
ENSG00000172493	-0.659529	5.94e-23	AFF1
ENSG00000092098	-0.659653	5.85e-14	RNF31
ENSG00000235883	-0.659667	2.1e-06	AC012379.1
ENSG00000079387	-0.659978	1.18e-13	SENP1
ENSG00000100429	-0.660079	1.19e-07	HDAC10
ENSG00000214226	-0.660891	0.0443426	C17orf67
ENSG00000148297	-0.661021	2.06e-15	MED22
ENSG00000132142	-0.661251	3.02e-17	ACACA
ENSG00000170909	-0.661271	0.00384354	OSCAR
ENSG00000100403	-0.661406	1.19e-27	ZC3H7B
ENSG00000204176	-0.66234	0.0151171	SYT15
ENSG00000135372	-0.662541	1.32e-25	NAT10
ENSG00000164620	-0.66301	0.00161344	RELL2
ENSG00000161956	-0.663017	1e-29	SENP3
ENSG00000104835	-0.663159	1.19e-12	SARS2
ENSG00000197256	-0.663278	9.39e-11	KANK2
ENSG00000131711	-0.663431	5.78e-11	MAP1B
ENSG00000197355	-0.663566	1.43e-11	UAP1L1
ENSG00000258634	-0.663694	1.91e-05	RP4-773N10.4
ENSG00000230844	-0.664479	0.000556008	ZNF674-AS1
ENSG00000129347	-0.664626	1.7e-17	KRI1
ENSG00000213563	-0.664978	4.25e-06	C8orf82
ENSG00000134955	-0.665133	0.00336028	SLC37A2
ENSG00000130208	-0.665289	7.33e-10	APOC1
ENSG00000173898	-0.665385	8.73e-13	SPTBN2
ENSG00000165671	-0.665792	3.76e-12	NSD1
ENSG00000205045	-0.666215	0.0101866	SLFN12L
ENSG00000271936	-0.666413	0.0150104	RP11-443B20.1
ENSG00000167272	-0.666518	2.41e-15	POP5
ENSG00000169951	-0.666797	1.29e-13	ZNF764
ENSG00000146904	-0.667032	0.00780817	EPHA1
ENSG00000269430	-0.668266	0.000717407	LRRC3DN
ENSG00000205356	-0.668629	8.69e-10	TECPR1
ENSG00000163584	-0.669157	3.4e-12	RPL22L1
ENSG00000067836	-0.669575	4.79e-12	ROGDI
ENSG00000198728	-0.669668	2.14e-21	LDB1
ENSG00000175827	-0.669746	0.0152848	AP001266.1
ENSG00000178149	-0.670377	4.86e-08	DALRD3
ENSG00000141456	-0.670433	2.59e-27	PELP1
ENSG00000138386	-0.670801	8.88e-16	NAB1
ENSG00000253948	-0.67087	0.0373365	RP11-410L14.2
ENSG00000158793	-0.672096	5.74e-14	NIT1
ENSG00000084207	-0.672162	8.71e-26	GSTP1
ENSG00000231259	-0.672234	1.02e-07	AC125232.1
ENSG00000253174	-0.672269	0.00391186	RP11-360L9.7
ENSG00000158856	-0.672324	0.0111928	DMTN
ENSG00000095319	-0.672334	9.67e-19	NUP188
ENSG00000138002	-0.672663	2.06e-13	IFT172
ENSG00000155130	-0.67285	2.54e-05	MARCKS
ENSG00000101945	-0.673157	1.03e-19	SUV39H1
ENSG00000146592	-0.673385	1.22e-05	CREB5
ENSG00000233937	-0.67345	0.0108088	CTC-338M12.4
ENSG00000178971	-0.67363	2.48e-07	CTC1
ENSG00000102119	-0.674044	1.34e-21	EMD
ENSG00000163961	-0.674944	9.71e-11	RNF168
ENSG00000106948	-0.675329	1.68e-24	AKNA
ENSG00000177455	-0.675539	0.00849716	CD19
ENSG00000264660	-0.675619	0.0271932	RP11-381P6.1
ENSG00000032444	-0.676069	3.23e-22	PNPLA6
ENSG00000233695	-0.676329	0.0105133	GAS6-AS1
ENSG00000177595	-0.676353	3.52e-06	PIDD
ENSG00000189171	-0.67664	0.00276893	S100A13
ENSG00000104907	-0.676851	5.92e-20	TRMT1
ENSG00000236081	-0.677311	7.98e-06	AC074389.9
ENSG00000129219	-0.677754	0.00634184	PLD2
ENSG00000149476	-0.679037	3.13e-14	DAK
ENSG00000243479	-0.679184	0.0389266	MNX1-AS1
ENSG00000243943	-0.679209	4.23e-17	ZNF512
ENSG00000236233	-0.679421	0.0313135	RP11-12A20.7
ENSG00000227518	-0.680285	1.71e-06	MIR1302-9
ENSG00000119514	-0.680881	0.00156649	GALNT12
ENSG00000242247	-0.680891	7.74e-19	ARFGAP3
ENSG00000089053	-0.681764	5.67e-33	ANAPC5
ENSG00000119280	-0.682008	2.47e-19	C1orf198
ENSG00000125775	-0.682205	0.0418712	SDCBP2
ENSG00000237172	-0.682263	0.00308382	B3GNT9
ENSG00000182518	-0.682792	6.35e-07	FAM104B
ENSG00000203989	-0.682942	0.0354105	RHOXF2B
ENSG00000158882	-0.683878	6.28e-20	TOMM40L
ENSG00000111786	-0.684092	5.06e-26	SRSF9
ENSG00000255857	-0.684268	1.99e-06	PXN-AS1
ENSG00000178966	-0.684686	2.35e-12	RMI1
ENSG00000269987	-0.68539	0.00364378	RP3-430N8.11
ENSG00000157823	-0.685558	4.25e-13	AP3S2
ENSG00000061656	-0.685817	0.0413339	SPAG4
ENSG00000135632	-0.685903	1.8e-19	SMYD5
ENSG00000261541	-0.686103	0.0449134	RP11-626K17.3
ENSG00000008130	-0.686239	6.13e-31	NADK
ENSG00000154734	-0.686403	3e-05	ADAMTS1
ENSG00000178789	-0.686849	0.0429807	CD300LB
ENSG00000188042	-0.687844	0.00573728	ARL4C
ENSG00000116062	-0.688373	5.46e-29	MSH6
ENSG00000272908	-0.688542	0.0145725	RP11-121A8.1
ENSG00000151376	-0.688663	0.0143572	ME3
ENSG00000259172	-0.688935	0.0187529	RP11-299G20.2
ENSG00000173511	-0.689576	6.02e-07	VEGFB
ENSG00000188626	-0.690243	0.000413134	GOLGA8M
ENSG00000123154	-0.690313	5.6e-08	WDR83
ENSG00000130876	-0.690566	0.000675413	SLC7A10
ENSG00000050393	-0.691064	1.05e-15	MCUR1
ENSG00000255302	-0.69134	5.51e-09	EID1
ENSG00000119943	-0.69147	0.000136601	PYROXD2
ENSG00000244509	-0.691979	2.57e-24	APOBEC3C
ENSG00000188064	-0.692417	2.37e-21	WNT7B
ENSG00000267281	-0.693562	0.0239773	RP11-793H13.10
ENSG00000111731	-0.693819	3.46e-19	C2CD5
ENSG00000125447	-0.694044	4.89e-17	GGA3
ENSG00000224905	-0.694563	0.00565646	AP001347.6
ENSG00000174501	-0.695003	1.13e-05	ANKRD36C
ENSG00000188985	-0.695271	1.16e-09	DHFRP1
ENSG00000143319	-0.69608	7.07e-23	ISG20L2
ENSG00000166337	-0.696245	5.85e-15	TAF10
ENSG00000141013	-0.696542	2.14e-12	GAS8
ENSG00000169247	-0.697056	0.0379404	SH3TC2
ENSG00000171608	-0.697303	2.69e-26	PIK3CD
ENSG00000105486	-0.697433	1.88e-45	LIG1
ENSG00000112787	-0.697594	3.85e-14	FBRSL1
ENSG00000089057	-0.697704	9.68e-15	SLC23A2
ENSG00000179331	-0.698215	0.00102876	RAB39A
ENSG00000172081	-0.69894	3.74e-34	MOB3A
ENSG00000205659	-0.699517	1.22e-14	LIN52
ENSG00000076944	-0.699802	5.47e-17	STXBP2
ENSG00000143412	-0.69982	0.0158736	ANXA9
ENSG00000071539	-0.699835	2.54e-39	TRIP13
[truncated: 1,376 more rows]

## Sheet: ChIP-seq | KDM4A_binding
	seqnames	start	end	width	strand	foldchange	annotation	geneChr	geneStart	geneEnd	geneLength	geneStrand	geneId	transcriptId	distanceToTSS	ENSEMBL	SYMBOL	GENENAME
1	chr1	713800	714999	1200	*	33.5221	Promoter (<=1kb)	1	700245	714068	13824	2	100288069	uc001abo.3	0	NA	LOC100288069	uncharacterized LOC100288069
2	chr1	762200	763199	1000	*	8.85489	Promoter (<=1kb)	1	762971	778984	16014	1	643837	uc031pjj.1	0	ENSG00000228794	LINC01128	long intergenic non-protein coding RNA 1128
3	chr1	845200	869199	24000	*	6.25715	Promoter (<=1kb)	1	852953	854817	1865	2	100130417	uc010nxy.1	0	ENSG00000223764	LINC02593	long intergenic non-protein coding RNA 2593
4	chr1	870600	885399	14800	*	4.16589	Promoter (<=1kb)	1	874655	879533	4879	1	148398	uc031pko.1	0	ENSG00000187634	SAMD11	sterile alpha motif domain containing 11
5	chr1	886600	903399	16800	*	6.281	Promoter (<=1kb)	1	879583	893918	14336	2	26155	uc001aby.4	0	ENSG00000188976	NOC2L	NOC2 like nucleolar associated transcriptional repressor
6	chr1	905800	912199	6400	*	3.1303	Promoter (<=1kb)	1	910579	912021	1443	2	84808	uc001acg.2	0	ENSG00000187642	PERM1	PPARGC1 and ESRR induced regulator, muscle 1
7	chr1	914000	920599	6600	*	2.41997	Promoter (<=1kb)	1	910579	917473	6895	2	84808	uc001ach.2	0	ENSG00000187642	PERM1	PPARGC1 and ESRR induced regulator, muscle 1
8	chr1	931200	946399	15200	*	6.76666	Promoter (<=1kb)	1	934342	935552	1211	2	57801	uc001aci.2	0	ENSG00000188290	HES4	hes family bHLH transcription factor 4
9	chr1	947600	951599	4000	*	2.12422	Promoter (<=1kb)	1	948847	949919	1073	1	9636	uc001acj.4	0	ENSG00000187608	ISG15	ISG15 ubiquitin-like modifier
10	chr1	954200	960999	6800	*	7.81054	Promoter (<=1kb)	1	955503	991499	35997	1	375790	uc001ack.2	0	ENSG00000188157	AGRN	agrin
11	chr1	1001800	1011199	9400	*	4.52369	Promoter (<=1kb)	1	1007126	1009687	2562	2	401934	uc021oen.1	0	ENSG00000237330	RNF223	ring finger protein 223
12	chr1	1014800	1028199	13400	*	3.06126	Promoter (<=1kb)	1	1017198	1026945	9748	2	54991	uc010nyd.1	0	ENSG00000131591	C1orf159	chromosome 1 open reading frame 159
13	chr1	1047000	1055399	8400	*	6.45142	Promoter (<=1kb)	1	1017198	1051736	34539	2	54991	uc001acr.2	0	ENSG00000131591	C1orf159	chromosome 1 open reading frame 159
14	chr1	1056400	1058599	2200	*	4.34838	Promoter (4-5kb)	1	1017198	1051736	34539	2	54991	uc001acu.2	-4664	ENSG00000131591	C1orf159	chromosome 1 open reading frame 159
15	chr1	1059600	1070599	11000	*	3.04595	Promoter (1-2kb)	1	1072397	1079434	7038	1	254099	uc001acv.3	-1798	ENSG00000223823	LINC01342	long intergenic non-protein coding RNA 1342
16	chr1	1096800	1110599	13800	*	2.63868	Promoter (<=1kb)	1	1109286	1133313	24028	1	254173	uc001acy.2	0	ENSG00000162571	TTLL10	tubulin tyrosine ligase like 10
17	chr1	1111800	1121199	9400	*	2.14204	Promoter (<=1kb)	1	1115077	1121243	6167	1	254173	uc001acz.2	0	ENSG00000162571	TTLL10	tubulin tyrosine ligase like 10
18	chr1	1138200	1153199	15000	*	2.65089	Promoter (<=1kb)	1	1146706	1149548	2843	2	7293	uc001ade.3	0	ENSG00000186827	TNFRSF4	TNF receptor superfamily member 4
19	chr1	1154800	1161599	6800	*	2.16197	Promoter (<=1kb)	1	1152288	1156731	4444	2	51150	uc001adg.3	0	ENSG00000078808	SDF4	stromal cell derived factor 4
20	chr1	1165800	1175399	9600	*	4.97397	Promoter (<=1kb)	1	1167629	1170420	2792	1	126792	uc001adk.3	0	ENSG00000176022	B3GALT6	beta-1,3-galactosyltransferase 6
21	chr1	1180800	1183799	3000	*	3.16246	Promoter (<=1kb)	1	1177826	1182102	4277	2	388581	uc001adl.2	0	ENSG00000184163	C1QTNF12	C1q and TNF related 12
22	chr1	1186200	1187599	1400	*	3.03596	Promoter (4-5kb)	1	1177826	1182102	4277	2	388581	uc001adl.2	-4098	ENSG00000184163	C1QTNF12	C1q and TNF related 12
23	chr1	1208200	1210799	2600	*	4.37196	Promoter (<=1kb)	1	1189292	1209234	19943	2	118424	uc001ado.3	0	ENSG00000160087	UBE2J2	ubiquitin conjugating enzyme E2 J2
24	chr1	1215400	1218799	3400	*	2.83116	Promoter (<=1kb)	1	1215816	1227409	11594	1	6339	uc001adt.1	0	ENSG00000162572	SCNN1D	sodium channel epithelial 1 delta subunit
25	chr1	1225600	1248599	23000	*	4.50137	Promoter (<=1kb)	1	1227764	1234335	6572	2	116983	uc001ady.2	0	ENSG00000131584	ACAP3	ArfGAP with coiled-coil, ankyrin repeat and PH domains 3
26	chr1	1254400	1257799	3400	*	2.7408	Promoter (1-2kb)	1	1246965	1252830	5866	2	54973	uc009vjy.1	-1570	ENSG00000127054	INTS11	integrator complex subunit 11
27	chr1	1258600	1261199	2600	*	7.58991	Promoter (<=1kb)	1	1246965	1260067	13103	2	54973	uc001aee.2	0	ENSG00000127054	INTS11	integrator complex subunit 11
28	chr1	1262600	1270599	8000	*	3.2375	Promoter (<=1kb)	1	1266726	1269844	3119	1	83756	uc010nyk.2	0	ENSG00000169962	TAS1R3	taste 1 receptor member 3
29	chr1	1277000	1282199	5200	*	2.21372	Promoter (1-2kb)	1	1270658	1275557	4900	2	1855	uc009vka.3	-1443	ENSG00000107404	DVL1	dishevelled segment polarity protein 1
30	chr1	1283000	1285599	2600	*	9.19989	Promoter (<=1kb)	1	1270658	1284492	13835	2	1855	uc001aer.4	0	ENSG00000107404	DVL1	dishevelled segment polarity protein 1
31	chr1	1287000	1294399	7400	*	3.47871	Promoter (<=1kb)	1	1288071	1293915	5845	2	54587	uc001aew.3	0	ENSG00000162576	MXRA8	matrix remodeling associated 8
32	chr1	1297200	1301199	4000	*	2.44273	Promoter (<=1kb)	1	1288071	1297157	9087	2	54587	uc001afa.3	-43	ENSG00000162576	MXRA8	matrix remodeling associated 8
33	chr1	1304400	1311799	7400	*	2.75997	Promoter (<=1kb)	1	1309110	1310246	1137	2	54998	uc001afb.1	0	ENSG00000175756	AURKAIP1	aurora kinase A interacting protein 1
34	chr1	1312800	1316399	3600	*	1.94613	Promoter (1-2kb)	1	1309110	1310818	1709	2	54998	uc001afc.2	-1982	ENSG00000175756	AURKAIP1	aurora kinase A interacting protein 1
35	chr1	1328000	1337999	10000	*	2.69354	Promoter (<=1kb)	1	1334910	1337426	2517	1	148413	uc001afm.3	0	ENSG00000224870	MRPL20-AS1	MRPL20 antisense RNA 1
36	chr1	1338800	1344599	5800	*	2.88224	Promoter (<=1kb)	1	1337276	1342693	5418	2	55052	uc001afo.4	0	ENSG00000242485	MRPL20	mitochondrial ribosomal protein L20
37	chr1	1360000	1379799	19800	*	4.33811	Promoter (<=1kb)	1	1361508	1363167	1660	1	643965	uc010nyp.2	0	ENSG00000205116	TMEM88B	transmembrane protein 88B
38	chr1	1405600	1407399	1800	*	3.0834	Promoter (<=1kb)	1	1407164	1431582	24419	1	83858	uc001afv.3	0	ENSG00000160072	ATAD3B	ATPase family, AAA domain containing 3B
39	chr1	1444400	1447799	3400	*	7.87101	Promoter (<=1kb)	1	1447523	1470067	22545	1	55210	uc001afz.2	0	ENSG00000197785	ATAD3A	ATPase family, AAA domain containing 3A
40	chr1	1474000	1477799	3800	*	3.96362	Promoter (<=1kb)	1	1470158	1475740	5583	2	339453	uc009vkf.3	0	ENSG00000205090	TMEM240	transmembrane protein 240
41	chr1	1507800	1513199	5400	*	6.22909	Promoter (<=1kb)	1	1477053	1510262	33210	2	29101	uc001agd.3	0	ENSG00000160075	SSU72	SSU72 homolog, RNA polymerase II CTD phosphatase
42	chr1	1532200	1540599	8400	*	8.81822	Promoter (<=1kb)	1	1533388	1535476	2089	2	643988	uc021oes.1	0	ENSG00000228594	FNDC10	fibronectin type III domain containing 10
43	chr1	1549600	1562599	13000	*	5.55981	Promoter (<=1kb)	1	1550795	1554590	3796	1	142678	uc021oet.1	0	ENSG00000197530	MIB2	mindbomb E3 ubiquitin protein ligase 2
44	chr1	1565600	1567799	2200	*	2.12747	Promoter (<=1kb)	1	1567560	1570030	2471	1	8510	uc001agp.3	0	ENSG00000189409	MMP23B	matrix metallopeptidase 23B
45	chr1	1600400	1604199	3800	*	3.01187	Promoter (<=1kb)	1	1592939	1601578	8640	2	728661	uc001ahe.4	0	ENSG00000189339	SLC35E2B	solute carrier family 35 member E2B
46	chr1	1609200	1612399	3200	*	1.71676	Promoter (<=1kb)	1	1601214	1608285	7072	2	728661	uc021oeu.1	-915	ENSG00000189339	SLC35E2B	solute carrier family 35 member E2B
47	chr1	1624200	1626399	2200	*	6.22762	Promoter (<=1kb)	1	1590988	1624243	33256	2	728661	uc009vkl.2	0	ENSG00000189339	SLC35E2B	solute carrier family 35 member E2B
48	chr1	1655400	1656199	800	*	8.85489	Promoter (<=1kb)	1	1634170	1655791	21622	2	728642	uc009vkr.3	0	ENSG00000008128	CDK11A	cyclin dependent kinase 11A
49	chr1	1686800	1691399	4600	*	2.734	Promoter (<=1kb)	1	1682671	1690081	7411	2	65220	uc010nyv.2	0	ENSG00000008130	NADK	NAD kinase
50	chr1	1709200	1712599	3400	*	7.79643	Promoter (<=1kb)	1	1682671	1709909	27239	2	65220	uc001aic.3	0	ENSG00000008130	NADK	NAD kinase
51	chr1	1713600	1717199	3600	*	1.94876	Promoter (2-3kb)	1	1682671	1711508	28838	2	65220	uc001aie.3	-2092	ENSG00000008130	NADK	NAD kinase
52	chr1	1819000	1826799	7800	*	5.73246	Promoter (<=1kb)	1	1716725	1822526	105802	2	2782	uc001aif.3	0	ENSG00000078369	GNB1	G protein subunit beta 1
53	chr1	1835800	1857199	21400	*	4.08813	Promoter (<=1kb)	1	1846266	1848733	2468	1	163688	uc001aih.1	0	ENSG00000169885	CALML6	calmodulin like 6
54	chr1	1935000	1939199	4200	*	3.09921	Promoter (<=1kb)	1	1884752	1935276	50525	2	85452	uc001aim.1	0	ENSG00000142609	CFAP74	cilia and flagella associated protein 74
55	chr1	1950000	1951999	2000	*	7.48449	Promoter (<=1kb)	1	1950768	1962192	11425	1	2563	uc001aip.2	0	ENSG00000187730	GABRD	gamma-aminobutyric acid type A receptor delta subunit
56	chr1	1974000	1977399	3400	*	3.16246	Promoter (4-5kb)	1	1981909	2116834	134926	1	5590	uc001aiq.3	-4510	ENSG00000067606	PRKCZ	protein kinase C zeta
57	chr1	1978400	1983799	5400	*	7.13368	Promoter (<=1kb)	1	1981909	2116834	134926	1	5590	uc001aiq.3	0	ENSG00000067606	PRKCZ	protein kinase C zeta
58	chr1	2000200	2005599	5400	*	3.84361	Promoter (<=1kb)	1	2005086	2116834	111749	1	5590	uc001air.3	0	ENSG00000067606	PRKCZ	protein kinase C zeta
59	chr1	2031000	2032199	1200	*	8.53864	Promoter (3-4kb)	1	2036155	2116834	80680	1	5590	uc001ais.3	-3956	ENSG00000067606	PRKCZ	protein kinase C zeta
60	chr1	2033600	2040199	6600	*	2.89541	Promoter (<=1kb)	1	2036155	2116834	80680	1	5590	uc001ais.3	0	ENSG00000067606	PRKCZ	protein kinase C zeta
61	chr1	2073800	2077999	4200	*	2.41138	Promoter (<=1kb)	1	2076796	2088167	11372	1	5590	uc009vlb.3	0	ENSG00000067606	PRKCZ	protein kinase C zeta
62	chr1	2097000	2100199	3200	*	2.57682	Promoter (<=1kb)	1	2100287	2116834	16548	1	5590	uc001ait.3	-88	ENSG00000067606	PRKCZ	protein kinase C zeta
63	chr1	2118800	2128999	10200	*	4.01119	Promoter (<=1kb)	1	2115899	2126214	10316	2	199990	uc001aiv.2	0	ENSG00000162585	FAAP20	FA core complex associated protein 20
64	chr1	2129800	2131399	1600	*	2.21372	Promoter (3-4kb)	1	2123334	2126214	2881	2	199990	uc031pkv.1	-3586	ENSG00000162585	FAAP20	FA core complex associated protein 20
65	chr1	2139800	2148199	8400	*	3.17137	Promoter (<=1kb)	1	2115899	2139172	23274	2	199990	uc001aix.2	-628	ENSG00000162585	FAAP20	FA core complex associated protein 20
66	chr1	2154600	2166999	12400	*	3.1871	Promoter (<=1kb)	1	2160134	2241652	81519	1	6497	uc001aja.4	0	ENSG00000157933	SKI	SKI proto-oncogene
67	chr1	2285200	2295199	10000	*	2.11847	Promoter (1-2kb)	1	2281853	2284100	2248	2	100129534	uc001ajc.3	-1100	ENSG00000269896	LOC100129534	small nuclear ribonucleoprotein polypeptide N pseudogene
68	chr1	2321200	2325199	4000	*	4.94281	Promoter (<=1kb)	1	2323214	2336885	13672	1	11079	uc001aje.2	0	ENSG00000157916	RER1	retention in endoplasmic reticulum sorting receptor 1
69	chr1	2339800	2349599	9800	*	4.24142	Promoter (<=1kb)	1	2336241	2344010	7770	2	5192	uc001ajg.3	0	ENSG00000157911	PEX10	peroxisomal biogenesis factor 10
70	chr1	2394600	2415999	21400	*	3.25941	Promoter (<=1kb)	1	2407754	2436964	29211	1	9651	uc001aji.1	0	ENSG00000149527	PLCH2	phospholipase C eta 2
71	chr1	2424800	2428399	3600	*	2.19264	Promoter (1-2kb)	1	2430183	2436964	6782	1	9651	uc001ajl.1	-1784	ENSG00000149527	PLCH2	phospholipase C eta 2
72	chr1	2429200	2439399	10200	*	2.8304	Promoter (<=1kb)	1	2430183	2436964	6782	1	9651	uc001ajl.1	0	ENSG00000149527	PLCH2	phospholipase C eta 2
73	chr1	2456600	2464399	7800	*	8.87789	Promoter (<=1kb)	1	2460184	2461684	1501	2	388585	uc001ajn.3	0	ENSG00000197921	HES5	hes family bHLH transcription factor 5
74	chr1	2486400	2489199	2800	*	4.44366	Promoter (<=1kb)	1	2486163	2488450	2288	2	100133445	uc021oev.1	0	NA	NA	NA
75	chr1	2490000	2493799	3800	*	2.78297	Promoter (1-2kb)	1	2486163	2488450	2288	2	100133445	uc021oev.1	-1550	NA	NA	NA
76	chr1	2516400	2521599	5200	*	12.1491	Promoter (<=1kb)	1	2517899	2522908	5010	1	127281	uc021oew.1	0	ENSG00000157870	PRXL2B	peroxiredoxin like 2B
77	chr1	2563400	2565799	2400	*	3.68954	Promoter (<=1kb)	1	2522081	2564481	42401	2	79258	uc001ajy.2	0	ENSG00000142606	MMEL1	membrane metalloendopeptidase like 1
78	chr1	2567000	2567399	400	*	3.58412	Promoter (2-3kb)	1	2522081	2564481	42401	2	79258	uc001ajy.2	-2519	ENSG00000142606	MMEL1	membrane metalloendopeptidase like 1
79	chr1	2568200	2577599	9400	*	4.86632	Promoter (3-4kb)	1	2522081	2564481	42401	2	79258	uc001ajy.2	-3719	ENSG00000142606	MMEL1	membrane metalloendopeptidase like 1
80	chr1	2702000	2707799	5800	*	3.29562	Promoter (<=1kb)	1	2572807	2706230	133424	2	100287898	uc021oey.1	0	ENSG00000215912	TTC34	tetratricopeptide repeat domain 34
81	chr1	2937800	2939399	1600	*	11.8065	Promoter (<=1kb)	1	2938046	2939467	1422	1	140625	uc001ajz.3	0	ENSG00000169717	ACTRT2	actin related protein T2
82	chr1	2983400	2985199	1800	*	5.42136	Promoter (<=1kb)	1	2980636	2984289	3654	2	440556	uc010nzg.1	0	ENSG00000177133	LINC00982	long intergenic non-protein coding RNA 982
83	chr1	3041600	3042799	1200	*	6.11409	Promoter (1-2kb)	1	3044539	3044599	61	1	100422968	uc021oez.1	-1740	ENSG00000283572	MIR4251	microRNA 4251
84	chr1	3368800	3385999	17200	*	4.94134	Promoter (<=1kb)	1	3371147	3397677	26531	1	27237	uc001akg.4	0	ENSG00000130762	ARHGEF16	Rho guanine nucleotide exchange factor 16
85	chr1	3388000	3390199	2200	*	3.0834	Promoter (<=1kb)	1	3388171	3391021	2851	1	27237	uc009vli.1	0	ENSG00000130762	ARHGEF16	Rho guanine nucleotide exchange factor 16
86	chr1	3431000	3450599	19600	*	4.20448	Promoter (<=1kb)	1	3404506	3448012	43507	2	1953	uc001akk.3	0	ENSG00000162591	MEGF6	multiple EGF like domains 6
87	chr1	3452600	3456999	4400	*	3.25977	Promoter (4-5kb)	1	3404506	3448012	43507	2	1953	uc001akk.3	-4588	ENSG00000162591	MEGF6	multiple EGF like domains 6
88	chr1	3513600	3530599	17000	*	5.49652	Promoter (<=1kb)	1	3404506	3528059	123554	2	1953	uc001akl.3	0	ENSG00000162591	MEGF6	multiple EGF like domains 6
89	chr1	3539800	3542399	2600	*	17.3818	Promoter (<=1kb)	1	3541556	3546694	5139	1	127262	uc001akm.3	0	ENSG00000158109	TPRG1L	tumor protein p63 regulated 1 like
90	chr1	3566000	3571999	6000	*	7.10866	Promoter (<=1kb)	1	3547331	3566671	19341	2	49856	uc001ako.3	0	ENSG00000116213	WRAP73	WD repeat containing, antisense to TP73
91	chr1	3600200	3608199	8000	*	4.11855	Promoter (<=1kb)	1	3607236	3646315	39080	1	7161	uc010nzj.2	0	ENSG00000078900	TP73	tumor protein p73
92	chr1	3611600	3613999	2400	*	3.79495	Promoter (<=1kb)	1	3614610	3625098	10489	1	7161	uc009vll.3	-611	ENSG00000078900	TP73	tumor protein p73
93	chr1	3632000	3641599	9600	*	2.92711	Promoter (2-3kb)	1	3644042	3652765	8724	1	7161	uc010nzl.2	-2443	ENSG00000078900	TP73	tumor protein p73
94	chr1	3663400	3664799	1400	*	6.88714	Promoter (<=1kb)	1	3652548	3663937	11390	2	57212	uc009vlm.3	0	ENSG00000227372	TP73-AS1	TP73 antisense RNA 1
95	chr1	3668200	3672599	4400	*	3.0165	Promoter (<=1kb)	1	3668965	3688209	19245	1	148870	uc001akv.2	0	ENSG00000162592	CCDC27	coiled-coil domain containing 27
96	chr1	3685600	3695799	10200	*	5.69909	Promoter (<=1kb)	1	3689334	3692546	3213	1	388588	uc031pkx.1	0	ENSG00000235169	SMIM1	small integral membrane protein 1 (Vel blood group)
97	chr1	3702400	3717199	14800	*	2.46551	Promoter (<=1kb)	1	3696784	3713068	16285	2	57470	uc001akx.1	0	ENSG00000130764	LRRC47	leucine rich repeat containing 47
98	chr1	3758600	3762599	4000	*	1.59913	Promoter (4-5kb)	1	3732844	3753716	20873	2	9731	uc031pky.1	-4884	ENSG00000116198	CEP104	centrosomal protein 104
99	chr1	3771000	3775799	4800	*	7.21884	Promoter (<=1kb)	1	3773845	3782564	8720	1	1677	uc009vln.1	0	ENSG00000169598	DFFB	DNA fragmentation factor subunit beta
100	chr1	3816200	3819599	3400	*	8.88574	Promoter (<=1kb)	1	3816968	3832011	15044	1	100133612	uc001alg.3	0	ENSG00000236423	LINC01134	long intergenic non-protein coding RNA 1134
101	chr1	4712600	4717199	4600	*	7.84759	Promoter (<=1kb)	1	4715105	4837854	122750	1	55966	uc001alm.1	0	ENSG00000196581	AJAP1	adherens junctions associated protein 1
102	chr1	5922600	5925599	3000	*	7.22848	Promoter (<=1kb)	1	5922732	5922801	70	2	100616421	uc021ofn.1	0	ENSG00000264101	MIR4689	microRNA 4689
103	chr1	5968600	5971399	2800	*	4.80694	Promoter (3-4kb)	1	5946555	5965543	18989	2	261734	uc009vlu.2	-3057	ENSG00000131697	NPHP4	nephrocystin 4
104	chr1	6050000	6054999	5000	*	13.5986	Promoter (<=1kb)	1	5922870	6052533	129664	2	261734	uc001alq.2	0	ENSG00000131697	NPHP4	nephrocystin 4
105	chr1	6084000	6089999	6000	*	3.91543	Promoter (<=1kb)	1	6086073	6158621	72549	1	8514	uc001alu.3	0	ENSG00000069424	KCNAB2	potassium voltage-gated channel subfamily A regulatory beta subunit 2
106	chr1	6192800	6198599	5800	*	2.16379	Promoter (<=1kb)	1	6161847	6191808	29962	2	26038	uc001alz.2	-992	ENSG00000116254	CHD5	chromodomain helicase DNA binding protein 5
107	chr1	6206400	6209599	3200	*	4.32203	Promoter (<=1kb)	1	6181165	6206931	25767	2	26038	uc001amc.1	0	ENSG00000116254	CHD5	chromodomain helicase DNA binding protein 5
108	chr1	6237600	6242999	5400	*	4.1112	Promoter (<=1kb)	1	6161847	6240194	78348	2	26038	uc001amb.2	0	ENSG00000116254	CHD5	chromodomain helicase DNA binding protein 5
109	chr1	6259000	6260799	1800	*	3.33496	Promoter (<=1kb)	1	6245080	6259679	14600	2	6146	uc001amd.3	0	ENSG00000116251	RPL22	ribosomal protein L22
110	chr1	6264600	6266799	2200	*	4.51178	Promoter (<=1kb)	1	6266189	6268366	2178	1	388591	uc001amf.1	0	ENSG00000158286	RNF207	ring finger protein 207
111	chr1	6267600	6273999	6400	*	3.9871	Promoter (<=1kb)	1	6268678	6270960	2283	1	388591	uc001amh.3	0	ENSG00000158286	RNF207	ring finger protein 207
112	chr1	6292600	6298999	6400	*	4.4761	Promoter (<=1kb)	1	6281253	6296044	14792	2	23463	uc001amk.3	0	ENSG00000116237	ICMT	isoprenylcysteine carboxyl methyltransferase
113	chr1	6300800	6303599	2800	*	4.2525	Promoter (<=1kb)	1	6304252	6305638	1387	1	390992	uc009vly.2	-653	ENSG00000173673	HES3	hes family bHLH transcription factor 3
114	chr1	6319400	6323199	3800	*	16.2502	Promoter (<=1kb)	1	6307406	6321035	13630	2	387509	uc001amp.2	0	ENSG00000158292	GPR153	G protein-coupled receptor 153
115	chr1	6324000	6325799	1800	*	3.79495	Promoter (2-3kb)	1	6307406	6321035	13630	2	387509	uc001amp.2	-2965	ENSG00000158292	GPR153	G protein-coupled receptor 153
116	chr1	6451600	6456199	4600	*	10.0721	Promoter (<=1kb)	1	6324332	6453826	129495	2	11332	uc001amt.3	0	ENSG00000097021	ACOT7	acyl-CoA thioesterase 7
117	chr1	6473600	6487799	14200	*	5.6326	Promoter (<=1kb)	1	6472498	6484730	12233	2	54626	uc001amw.3	0	ENSG00000069812	HES2	hes family bHLH transcription factor 2
118	chr1	6499800	6504799	5000	*	4.66463	Promoter (3-4kb)	1	6508103	6521004	12902	1	83715	uc001amz.3	-3304	ENSG00000187017	ESPN	espin
119	chr1	6506000	6510199	4200	*	4.91112	Promoter (<=1kb)	1	6508103	6521004	12902	1	83715	uc001amz.3	0	ENSG00000187017	ESPN	espin
120	chr1	6525000	6527399	2400	*	2.37817	Promoter (<=1kb)	1	6521214	6526255	5042	2	8718	uc001ana.3	0	ENSG00000215788	TNFRSF25	TNF receptor superfamily member 25
121	chr1	6529800	6538199	8400	*	3.32326	Promoter (<=1kb)	1	6526152	6531643	5492	2	57449	uc001anj.1	0	ENSG00000171680	PLEKHG5	pleckstrin homology and RhoGEF domain containing G5
122	chr1	6542800	6551399	8600	*	4.63337	Promoter (<=1kb)	1	6526152	6545529	19378	2	57449	uc010nzr.1	0	ENSG00000171680	PLEKHG5	pleckstrin homology and RhoGEF domain containing G5
123	chr1	6552200	6559199	7000	*	7.28137	Promoter (<=1kb)	1	6526152	6556756	30605	2	57449	uc001ann.1	0	ENSG00000171680	PLEKHG5	pleckstrin homology and RhoGEF domain containing G5
124	chr1	6560000	6576599	16600	*	2.9938	Promoter (2-3kb)	1	6526152	6557484	31333	2	57449	uc001ano.1	-2516	ENSG00000171680	PLEKHG5	pleckstrin homology and RhoGEF domain containing G5
125	chr1	6580000	6583999	4000	*	1.49801	Promoter (<=1kb)	1	6526152	6580121	53970	2	57449	uc001anp.2	0	ENSG00000171680	PLEKHG5	pleckstrin homology and RhoGEF domain containing G5
126	chr1	6612400	6615599	3200	*	6.82503	Promoter (<=1kb)	1	6581407	6614658	33252	2	79707	uc001ans.3	0	ENSG00000162408	NOL9	nucleolar protein 9
127	chr1	6636000	6643399	7400	*	3.20079	Promoter (<=1kb)	1	6640056	6649340	9285	1	3104	uc009vmc.2	0	ENSG00000204859	ZBTB48	zinc finger and BTB domain containing 48
128	chr1	6646400	6664999	18600	*	4.04795	Promoter (<=1kb)	1	6650779	6662929	12151	2	9903	uc001anz.1	0	ENSG00000162413	KLHL21	kelch like family member 21
129	chr1	6666000	6678999	13000	*	5.2516	Promoter (<=1kb)	1	6673756	6684093	10338	1	148479	uc001aob.4	0	ENSG00000116273	PHF13	PHD finger protein 13
130	chr1	6679800	6682199	2400	*	3.24152	Promoter (2-3kb)	1	6684925	6693642	8718	1	90326	uc001aoc.3	-2726	ENSG00000041988	THAP3	THAP domain containing 3
131	chr1	6683200	6692999	9800	*	3.26027	Promoter (<=1kb)	1	6684925	6693642	8718	1	90326	uc001aoc.3	0	ENSG00000041988	THAP3	THAP domain containing 3
132	chr1	6761200	6763199	2000	*	6.32492	Promoter (<=1kb)	1	6694228	6761966	67739	2	55735	uc001aof.2	0	ENSG00000007923	DNAJC11	DnaJ heat shock protein family (Hsp40) member C11
133	chr1	6844200	6846799	2600	*	14.6377	Promoter (<=1kb)	1	6845384	6932107	86724	1	23261	uc001aoh.3	0	ENSG00000171735	CAMTA1	calmodulin binding transcription activator 1
134	chr1	7725400	7730399	5000	*	2.0887	Promoter (1-2kb)	1	7732054	7805082	73029	1	23261	uc010nzv.1	-1655	ENSG00000171735	CAMTA1	calmodulin binding transcription activator 1
135	chr1	7737600	7746399	8800	*	8.9161	Promoter (<=1kb)	1	7740148	7829766	89619	1	23261	uc001aok.4	0	ENSG00000171735	CAMTA1	calmodulin binding transcription activator 1
136	chr1	7830000	7832999	3000	*	8.06855	Promoter (<=1kb)	1	7831329	7841492	10164	1	9341	uc001aol.3	0	ENSG00000049245	VAMP3	vesicle associated membrane protein 3
137	chr1	7843000	7846199	3200	*	14.7974	Promoter (<=1kb)	1	7844380	7864018	19639	1	8863	uc001aon.3	0	ENSG00000049246	PER3	period circadian regulator 3
138	chr1	7914400	7917199	2800	*	1.77098	Promoter (<=1kb)	1	7907672	7913565	5894	2	10911	uc001aos.3	-835	ENSG00000049247	UTS2	urotensin 2
139	chr1	7971800	7973599	1800	*	7.08391	Promoter (<=1kb)	1	7903143	7973294	70152	2	10911	uc001aoq.3	0	ENSG00000049247	UTS2	urotensin 2
140	chr1	8000800	8004599	3800	*	4.12626	Promoter (<=1kb)	1	7975931	8003225	27295	2	3604	uc001aot.3	0	ENSG00000049249	TNFRSF9	TNF receptor superfamily member 9
141	chr1	8021200	8022199	1000	*	3.14065	Promoter (<=1kb)	1	8021714	8045342	23629	1	11315	uc001aou.4	0	ENSG00000116288	PARK7	Parkinsonism associated deglycase
142	chr1	8085400	8087399	2000	*	23.8239	Promoter (<=1kb)	1	8071779	8086393	14615	2	54206	uc001aoz.3	0	ENSG00000116285	ERRFI1	ERBB receptor feedback inhibitor 1
143	chr1	8376800	8380599	3800	*	7.67152	Promoter (3-4kb)	1	8384390	8404227	19838	1	50651	uc001apb.3	-3791	ENSG00000162426	SLC45A1	solute carrier family 45 member 1
144	chr1	8482800	8484599	1800	*	8.3599	Promoter (<=1kb)	1	8412464	8483747	71284	2	473	uc001apd.3	0	ENSG00000142599	RERE	arginine-glutamic acid dipeptide repeats
145	chr1	8877000	8878399	1400	*	9.18134	Promoter (<=1kb)	1	8412464	8877699	465236	2	473	uc001ape.3	0	ENSG00000142599	RERE	arginine-glutamic acid dipeptide repeats
146	chr1	8925200	8932999	7800	*	1.93077	Promoter (<=1kb)	1	8921059	8931635	10577	2	2023	uc001api.2	0	ENSG00000074800	ENO1	enolase 1
147	chr1	8935600	8940599	5000	*	4.43545	Promoter (<=1kb)	1	8938894	8939943	1050	1	100505975	uc021oft.1	0	ENSG00000230679	ENO1-AS1	ENO1 antisense RNA 1
148	chr1	8941400	8945399	4000	*	1.45473	Promoter (2-3kb)	1	8931006	8939151	8146	2	2023	uc009vmm.3	-2249	ENSG00000074800	ENO1	enolase 1
149	chr1	9107800	9110199	2400	*	1.60556	Promoter (<=1kb)	1	9097005	9109319	12315	2	6518	uc010nzy.2	0	ENSG00000142583	SLC2A5	solute carrier family 2 member 5
150	chr1	9187200	9194599	7400	*	6.1668	Promoter (<=1kb)	1	9164476	9189229	24754	2	80045	uc001apq.1	0	ENSG00000180758	GPR157	G protein-coupled receptor 157
151	chr1	9287800	9291199	3400	*	1.51095	Promoter (3-4kb)	1	9294863	9331394	36532	1	9563	uc001apt.3	-3664	ENSG00000049239	H6PD	hexose-6-phosphate dehydrogenase/glucose 1-dehydrogenase
152	chr1	9293200	9297599	4400	*	3.63278	Promoter (<=1kb)	1	9294863	9331394	36532	1	9563	uc001apt.3	0	ENSG00000049239	H6PD	hexose-6-phosphate dehydrogenase/glucose 1-dehydrogenase
153	chr1	9350800	9353999	3200	*	13.3878	Promoter (<=1kb)	1	9352941	9429590	76650	1	80176	uc010oae.2	0	ENSG00000171621	SPSB1	splA/ryanodine receptor domain and SOCS box containing 1
154	chr1	9598800	9604599	5800	*	5.17322	Promoter (<=1kb)	1	9599528	9642831	43304	1	84275	uc001apw.3	0	ENSG00000171612	SLC25A33	solute carrier family 25 member 33
155	chr1	9647600	9656199	8600	*	4.84657	Promoter (<=1kb)	1	9648932	9665020	16089	1	199953	uc001apy.3	0	ENSG00000188807	TMEM201	transmembrane protein 201
156	chr1	9708800	9714999	6200	*	2.78566	Promoter (<=1kb)	1	9711790	9775827	64038	1	5293	uc001aqa.2	0	ENSG00000171608	PIK3CD	phosphatidylinositol-4,5-bisphosphate 3-kinase catalytic subunit delta
157	chr1	9715800	9718399	2600	*	2.32757	Promoter (1-2kb)	1	9712668	9714644	1977	2	644997	uc001aqc.4	-1156	ENSG00000179840	PIK3CD-AS1	PIK3CD antisense RNA 1
158	chr1	9747200	9751199	4000	*	1.86736	Promoter (<=1kb)	1	9751525	9789172	37648	1	5293	uc010oaf.2	-326	ENSG00000171608	PIK3CD	phosphatidylinositol-4,5-bisphosphate 3-kinase catalytic subunit delta
159	chr1	9794600	9795199	600	*	13.2823	Promoter (<=1kb)	1	9789079	9793604	4526	2	22883	uc001aqf.3	-996	ENSG00000171603	CLSTN1	calsyntenin 1
160	chr1	9882800	9885799	3000	*	13.6056	Promoter (<=1kb)	1	9789079	9884550	95472	2	22883	uc001aqh.3	0	ENSG00000171603	CLSTN1	calsyntenin 1
161	chr1	9967600	9974199	6600	*	4.54325	Promoter (<=1kb)	1	9908334	9970316	61983	2	56998	uc001aqk.1	0	ENSG00000178585	CTNNBIP1	catenin beta interacting protein 1
162	chr1	10000400	10005199	4800	*	4.13553	Promoter (<=1kb)	1	10003486	10045556	42071	1	64802	uc001aqp.3	0	ENSG00000173614	NMNAT1	nicotinamide nucleotide adenylyltransferase 1
163	chr1	10057000	10060599	3600	*	8.13807	Promoter (<=1kb)	1	10057255	10076078	18824	1	116362	uc001aqq.3	0	ENSG00000162444	RBP7	retinol binding protein 7
164	chr1	10089000	10093999	5000	*	2.8673	Promoter (<=1kb)	1	10093041	10241296	148256	1	10277	uc001aqr.4	0	ENSG00000130939	UBE4B	ubiquitination factor E4B
165	chr1	10265000	10266399	1400	*	1.89748	Promoter (4-5kb)	1	10270764	10334469	63706	1	23095	uc009vmt.3	-4365	ENSG00000054523	KIF1B	kinesin family member 1B
166	chr1	10268400	10271599	3200	*	15.8743	Promoter (<=1kb)	1	10270764	10334469	63706	1	23095	uc009vmt.3	0	ENSG00000054523	KIF1B	kinesin family member 1B
167	chr1	10456000	10456799	800	*	2.42455	Promoter (2-3kb)	1	10459085	10480201	21117	1	5226	uc001arc.3	-2286	ENSG00000142657	PGD	phosphogluconate dehydrogenase
168	chr1	10457600	10462599	5000	*	6.38516	Promoter (<=1kb)	1	10459085	10480201	21117	1	5226	uc001arc.3	0	ENSG00000142657	PGD	phosphogluconate dehydrogenase
169	chr1	10490000	10492399	2400	*	7.36667	Promoter (<=1kb)	1	10490159	10512060	21902	1	100526739	uc001arf.3	0	ENSG00000251503	CENPS-CORT	CENPS-CORT readthrough
170	chr1	10531800	10536799	5000	*	5.23088	Promoter (<=1kb)	1	10520603	10532613	12011	2	1676	uc001arj.3	0	ENSG00000160049	DFFA	DNA fragmentation factor subunit alpha
171	chr1	10723000	10725799	2800	*	2.34022	Promoter (1-2kb)	1	10718064	10721455	3392	2	54897	uc001arq.1	-1545	ENSG00000130940	CASZ1	castor zinc finger 1
172	chr1	10751600	10755599	4000	*	21.1327	Promoter (<=1kb)	1	10713041	10754507	41467	2	54897	uc009vmx.2	0	ENSG00000130940	CASZ1	castor zinc finger 1
173	chr1	10853800	10857599	3800	*	7.32514	Promoter (<=1kb)	1	10696666	10856733	160068	2	54897	uc001aro.4	0	ENSG00000130940	CASZ1	castor zinc finger 1
174	chr1	11024600	11027399	2800	*	1.95248	Promoter (<=1kb)	1	11006530	11024328	17799	2	148345	uc001ars.2	-272	ENSG00000175262	C1orf127	chromosome 1 open reading frame 127
175	chr1	11043400	11045799	2400	*	2.30997	Promoter (1-2kb)	1	11006530	11042094	35565	2	148345	uc010oao.2	-1306	ENSG00000175262	C1orf127	chromosome 1 open reading frame 127
176	chr1	11064000	11069599	5600	*	1.51383	Promoter (3-4kb)	1	11072679	11085549	12871	1	23435	uc001art.3	-3080	ENSG00000120948	TARDBP	TAR DNA binding protein
177	chr1	11070400	11073399	3000	*	3.15136	Promoter (<=1kb)	1	11072679	11085549	12871	1	23435	uc001art.3	0	ENSG00000120948	TARDBP	TAR DNA binding protein
178	chr1	11103400	11108999	5600	*	2.01859	Promoter (<=1kb)	1	11086580	11107296	20717	2	10747	uc001aru.3	0	ENSG00000009724	MASP2	mannan binding lectin serine peptidase 2
179	chr1	11118000	11121599	3600	*	8.26653	Promoter (<=1kb)	1	11114649	11120091	5443	2	6723	uc001arz.1	0	ENSG00000116649	SRM	spermidine synthase
180	chr1	11159400	11161599	2200	*	5.46243	Promoter (<=1kb)	1	11126676	11159938	33263	2	5394	uc001asa.3	0	ENSG00000171824	EXOSC10	exosome component 10
181	chr1	11201200	11202999	1800	*	1.93077	Promoter (<=1kb)	1	11203955	11209595	5641	1	100873935	uc031plf.1	-956	ENSG00000225602	MTOR-AS1	MTOR antisense RNA 1
182	chr1	11319600	11324199	4600	*	3.99469	Promoter (<=1kb)	1	11166588	11322608	156021	2	2475	uc001asd.3	0	ENSG00000198793	MTOR	mechanistic target of rapamycin kinase
183	chr1	11329800	11331599	1800	*	2.15791	Promoter (1-2kb)	1	11333255	11348491	15237	1	29914	uc001asg.3	-1656	ENSG00000120942	UBIAD1	UbiA prenyltransferase domain containing 1
184	chr1	11332400	11335799	3400	*	4.32448	Promoter (<=1kb)	1	11333255	11348491	15237	1	29914	uc001asg.3	0	ENSG00000120942	UBIAD1	UbiA prenyltransferase domain containing 1
185	chr1	11538200	11541599	3400	*	12.1028	Promoter (<=1kb)	1	11539295	11541938	2644	1	57540	uc009vmz.1	0	ENSG00000204624	DISP3	dispatched RND transporter family member 3
186	chr1	11708200	11716799	8600	*	5.22211	Promoter (<=1kb)	1	11708418	11714888	6471	2	26232	uc001asj.3	0	ENSG00000116661	FBXO2	F-box protein 2
187	chr1	11720200	11728399	8200	*	3.32591	Promoter (<=1kb)	1	11724150	11734409	10260	1	26270	uc001aso.3	0	ENSG00000116663	FBXO6	F-box protein 6
188	chr1	11740000	11747399	7400	*	4.00578	Promoter (<=1kb)	1	11734537	11741495	6959	2	10459	uc001asp.3	0	ENSG00000116670	MAD2L2	mitotic arrest deficient 2 like 2
189	chr1	11750800	11752999	2200	*	6.91224	Promoter (<=1kb)	1	11734537	11751678	17142	2	10459	uc001asq.4	0	ENSG00000116670	MAD2L2	mitotic arrest deficient 2 like 2
190	chr1	11795200	11803199	8000	*	2.99982	Promoter (<=1kb)	1	11796142	11810828	14687	1	57085	uc001ast.3	0	ENSG00000177674	AGTRAP	angiotensin II receptor associated protein
191	chr1	11862800	11866999	4200	*	4.31745	Promoter (<=1kb)	1	11866153	11876844	10692	1	1185	uc009vne.2	0	ENSG00000011021	CLCN6	chloride voltage-gated channel 6
192	chr1	11869000	11872599	3600	*	1.64448	Promoter (2-3kb)	1	11845787	11866160	20374	2	4524	uc001atc.2	-2840	ENSG00000177000	MTHFR	methylenetetrahydrofolate reductase
193	chr1	11898400	11901799	3400	*	1.48096	Promoter (<=1kb)	1	11900376	11907674	7299	1	100379251	uc010oav.1	0	ENSG00000011021	NPPA-AS1	NPPA antisense RNA 1
194	chr1	11909000	11911999	3000	*	1.63704	Promoter (1-2kb)	1	11905767	11907840	2074	2	4878	uc001ati.3	-1160	ENSG00000175206	NPPA	natriuretic peptide A
195	chr1	11918200	11919999	1800	*	2.02397	Promoter (<=1kb)	1	11917521	11918992	1472	2	4879	uc001atj.3	0	ENSG00000120937	NPPB	natriuretic peptide B
196	chr1	11922600	11924199	1600	*	5.24065	Promoter (3-4kb)	1	11917521	11918992	1472	2	4879	uc001atj.3	-3608	ENSG00000120937	NPPB	natriuretic peptide B
197	chr1	11984800	11987599	2800	*	3.88219	Promoter (<=1kb)	1	11979645	11986485	6841	2	90231	uc001atk.3	0	ENSG00000116685	KIAA2013	KIAA2013
198	chr1	11988600	11991999	3400	*	1.66978	Promoter (2-3kb)	1	11982232	11986485	4254	2	90231	uc001atl.2	-2115	ENSG00000116685	KIAA2013	KIAA2013
199	chr1	11993800	12001399	7600	*	2.59021	Promoter (<=1kb)	1	11994724	12035599	40876	1	5351	uc001atm.3	0	ENSG00000083444	PLOD1	procollagen-lysine,2-oxoglutarate 5-dioxygenase 1
200	chr1	12030600	12037399	6800	*	2.10116	Promoter (2-3kb)	1	12040238	12073572	33335	1	9927	uc001atn.4	-2839	ENSG00000116688	MFN2	mitofusin 2
201	chr1	12038400	12041599	3200	*	6.19518	Promoter (<=1kb)	1	12040238	12073572	33335	1	9927	uc001atn.4	0	ENSG00000116688	MFN2	mitofusin 2
202	chr1	12075200	12084999	9800	*	2.74739	Promoter (<=1kb)	1	12079299	12092106	12808	1	60672	uc001ato.2	0	ENSG00000116691	MIIP	migration and invasion inhibitory protein
203	chr1	12123400	12125399	2000	*	2.68809	Promoter (<=1kb)	1	12123434	12204264	80831	1	943	uc001atq.3	0	ENSG00000120949	TNFRSF8	TNF receptor superfamily member 8
204	chr1	12182800	12185999	3200	*	2.10831	Promoter (<=1kb)	1	12185958	12204264	18307	1	943	uc001atr.3	0	ENSG00000120949	TNFRSF8	TNF receptor superfamily member 8
205	chr1	12220400	12222999	2600	*	2.01248	Promoter (4-5kb)	1	12227060	12269277	42218	1	7133	uc001att.3	-4061	ENSG00000028137	TNFRSF1B	TNF receptor superfamily member 1B
206	chr1	12223800	12231799	8000	*	4.89349	Promoter (<=1kb)	1	12227060	12269277	42218	1	7133	uc001att.3	0	ENSG00000028137	TNFRSF1B	TNF receptor superfamily member 1B
207	chr1	12244400	12248199	3800	*	2.22144	Promoter (3-4kb)	1	12251762	12251839	78	1	100616438	uc021ogi.1	-3563	ENSG00000263676	MIR4632	microRNA 4632
208	chr1	12251400	12253999	2600	*	2.60438	Promoter (<=1kb)	1	12251762	12251839	78	1	100616438	uc021ogi.1	0	ENSG00000263676	MIR4632	microRNA 4632
209	chr1	12289400	12291999	2600	*	9.36772	Promoter (<=1kb)	1	12290113	12572098	281986	1	55187	uc001atv.3	0	ENSG00000048707	VPS13D	vacuolar protein sorting 13 homolog D
210	chr1	12655000	12658399	3400	*	3.69509	Promoter (<=1kb)	1	12640551	12656106	15556	2	9249	uc001aue.1	0	ENSG00000162496	DHRS3	dehydrogenase/reductase 3
211	chr1	12675800	12681999	6200	*	9.17114	Promoter (<=1kb)	1	12627939	12676788	48850	2	9249	uc001aub.3	0	ENSG00000162496	DHRS3	dehydrogenase/reductase 3
[truncated: 17,766 more rows]

## Sheet: KDM4A | Direct targets
	ENSEMBL	RNAseq_log2FoldChange	RNAseq_padj	ENSEMBL_ID_MOUSE	HGNC_SYmBOL	MGI_SYMBOL
[truncated: 5,287 more rows]

## Sheet: PAF1 | Direct targets
	ENSEMBL	log2FoldChange	padj	ENSEMBL_ID_MOUSE	HGNC_SYMBOL	MGI_SYMBOL
[truncated: 1,471 more rows]

[truncated: 2 more sheets: Motifs | KDM4A, Motif Analyses | PAF1]
